# Supplementary material for: A single point mutation in the Listeria monocytogenes ribosomal gene rpsU enables SigB activation independently of the stressosome and the anti-sigma factor antagonist RsbV
Source: Front Microbiol. 2024 Mar 12;15:1304325. doi: 10.3389/fmicb.2024.1304325 (PMC10977602; doi:10.3389/fmicb.2024.1304325)
Supplement: Supplementary file 3 [file Table_1.XLSX]

## Sheet: Total_proteomic_data
Table S1	Proteomic data of EGDe_rpsU_G50C, ΔsigB_rpsU_G50C and ΔrsbV_rpsU_G50C mutants compared to EGDe WT, ΔsigB and ΔrsbV mutants, respectively.
	The p.value and log2.protein.ratio in bold are considered significant. The gene locus, gene name and protein name in bold and underlined indicate for proteins differentially expressed in all three of EGDe_rpsU_G50C, ΔsigB_rpsU_G50C and ΔrsbV_rpsU_G50C mutants.
gene.locus	gene.name	Uniprot.ID	protein.name	SigB.regulon	EGDe_rpsU_G50C/EGDe		ΔsigB_rpsU_G50C/ΔsigB		ΔrsbV_rpsU_G50C/ΔrsbV
					p.value	log2.protein.ratio	p.value	log2.protein.ratio	p.value	log2.protein.ratio
lmo0001	dnaA	Q8YAW2	chromosome replication initiator DnaA	-	0.213	0.33	0.436	0.07	0.614	-0.08
lmo0002	dnaN	Q8YAW1	DNA polymerase III subunit beta	-	0.216	0.38	0.004	0.25	0.626	0.08
lmo0004	-	Q8YAV9	hypothetical protein lmo0004	-	0.568	-0.84	0.407	-1.89	0.118	3.01
lmo0006	gyrB	Q8YAV7	DNA gyrase subunit B	-	0.036	-0.26	0.2	0.29	0.048	-0.33
lmo0007	gyrA	Q8YAV6	DNA gyrase subunit A	-	0.88	0.01	0.432	0.16	0.087	-0.32
lmo0008	-	Q8YAV5	cardiolipin synthase	-	0.043	0.4	0.309	0.3	0.104	0.54
lmo0009	-	Q8YAV4	spermidine acetyltransferase	-	0	-2.03	0.065	-3.95	0.201	2.34
lmo0010	-	Q8YAV3	mevalonate kinase	-	0.501	0.35	0.693	0.15	0.407	-0.11
lmo0011	-	Q8YAV2	mevalonate diphosphate decarboxylase	-	0.28	2.52	0.082	0.36	0.147	0.21
lmo0012	-	Q8YAV1	mevalonate kinase	-	0.06	0.22	0.015	0.64	0.244	0.3
lmo0013	qoxA	Q8YAV0	AA3-600 quinol oxidase subunit II	Yes	0.582	-0.15	0.879	0.05	0.024	-0.6
lmo0014	qoxB	Q8YAU9	AA3-600 quinol oxidase subunit I	Yes	0.177	-0.22	0.496	-0.2	0.298	-0.3
lmo0015	qoxC	Q8YAU8	AA3-600 quinol oxidase subunit III	-	0.85	-0.07	0.869	-0.03	0.154	-0.27
lmo0018	-	Q8YAU5	beta-glucosidase	-	0.141	-0.23	0.338	-0.27	0.118	-0.5
lmo0019	-	Q8YAU4	hypothetical protein lmo0019	Yes	0	6.05	-	0	0	6.23
lmo0027	-	Q8YAT6	PTS beta-glucoside transporter subunit IIABC	-	0.374	1.25	0.848	0.47	0.555	-1.37
lmo0028	-	Q8YAT5	microcin C7 self-immunity protein MccF	-	0.909	0.15	0.374	1.07	0.374	1.05
lmo0031	-	Q8YAT2	LacI family transcription regulator	-	0.663	-0.05	0.445	0.08	0	-0.54
lmo0043	arcA	Q8YAS0	arginine deiminase	Yes	0.009	2.75	0.119	4.12	0.026	6.49
lmo0044	rpsF	Q8YAR9	30S ribosomal protein S6	-	0.412	-0.25	0.224	-0.83	0.849	0.12
lmo0045	ssb1	Q8YAR8	single-strand binding protein	-	0.784	-0.07	0.411	-0.27	0.617	0.29
lmo0046	rpsR	P66461	30S ribosomal protein S18	-	0.117	-0.43	0.029	-0.5	0.24	0.43
lmo0047	-	Q8YAR7	hypothetical protein lmo0047	-	0.299	-2.34	0.767	-0.12	0.801	-0.21
lmo0051	-	Q8YAR4	response regulator	-	0.002	-0.98	0.326	-0.19	0.001	-2.59
lmo0052	-	Q8YAR3	hypothetical protein lmo0052	-	0.001	0.91	0.005	0.77	0.01	0.73
lmo0053	rplI	Q8YAR2	50S ribosomal protein L9	-	0.082	-0.62	0.283	-0.63	0.161	-0.56
lmo0054	dnaC	Q92FQ6	replicative DNA helicase	-	0.003	0.67	0.127	0.6	0.003	0.74
lmo0055	purA	Q8YAR1	adenylosuccinate synthetase	-	0.093	0.12	0.565	0.07	0.71	-0.04
lmo0067	-	Q8YAQ0	dinitrogenase reductase ADP-ribosylation protein	-	0.291	2.31	0.455	-2.29	0.236	-0.31
lmo0076	-	Q8YAP1	O6-methylguanine-DNA methyltransferase	-	0.717	0.5	0.374	-0.64	-	0
lmo0078	-	Q8YAN9	phosphoglycerate dehydrogenase	-	0.593	-0.13	0.16	-0.45	0.441	0.25
lmo0084	-	Q8YAN3	oxidoreductase	-	0.112	2.69	0.12	2.71	0.111	3.52
lmo0092	atpD1	Q8YAM6	ATP synthase F0F1 subunit beta	-	0.116	2.71	-	0	0.011	1.44
lmo0096	-	Q8YAM2	PTS mannose transporter subunit IIAB	-	0	-1.56	0	-1.09	0.001	-1.99
lmo0097	-	Q8YAM1	PTS mannose transporter subunit IIC	-	0.374	-0.97	0.539	-1.73	0.118	-4.78
lmo0098	-	Q8YAM0	PTS mannose transporter subunit IID	-	0.002	-1.76	0.006	-1.17	0	-2.45
lmo0103	-	Q8YAL5	NADH oxidase	-	0.115	0.57	0.486	-0.44	0.412	0.32
lmo0106	-	Q8YAL2	transcriptional regulator	-	0.205	2.44	0.966	0.12	0.192	0.97
lmo0110	-	Q8YAK8	lipase	-	0.642	-0.86	0.552	-1.18	0.246	0.28
lmo0117	lmaB	Q7AP94	antigen B	-	0.374	1.03	0.043	4.89	0.374	-1.8
lmo0118	lmaA	Q7AP93	antigen A	-	0.435	0.53	0.879	0.58	0.374	-3
lmo0119	-	Q7AP92	hypothetical protein lmo0119	-	0.116	-3.25	0	5.72	0.573	-1.56
lmo0120	-	Q8YAK4	hypothetical protein lmo0120	-	0.374	-1.45	0	6.09	0.895	-0.26
lmo0121	-	Q8YAK3	phage tail protein	-	0.227	-2.75	0.023	1.98	0.264	-2.4
lmo0122	-	Q8YAK2	hypothetical protein lmo0122	-	0.444	0.47	0.041	1.47	0.425	-1.51
lmo0123	-	Q8YAK1	hypothetical protein lmo0123	-	0.607	0.43	0.025	1.76	0.131	-1.08
lmo0125	-	Q8YAJ9	hypothetical protein lmo0125	-	0.826	0.61	0.135	3.34	0.312	-1.83
lmo0127	-	Q8YAJ7	hypothetical protein lmo0127	-	0.209	1.03	0.028	1.51	0.255	-0.7
lmo0129	-	Q8YAJ6	N-acetylmuramoyl-L-alanine amidase	-	0.925	0.08	0.014	1.65	0.082	-1.03
lmo0130	-	Q8YAJ5	5\'-nucleotidase	-	0.056	-0.97	0.157	0.72	0.066	-0.69
lmo0131	-	Q8YAJ4	hypothetical protein lmo0131	-	0.002	0.96	0.351	0.15	0.228	0.24
lmo0132	-	Q8YAJ3	inosine 5-monophosphate dehydrogenase	-	0	-0.86	0	-0.98	0	-0.96
lmo0135	-	Q8YAJ0	peptide ABC transporter substrate-binding protein	-	0.034	-0.71	0.002	-0.64	0.011	-0.68
lmo0137	-	Q8YAI9	peptide ABC transporter permease	-	0.135	-3.56	0.266	-2.28	0.725	-0.15
lmo0140	-	Q8YAI6	hypothetical protein lmo0140	-	-	0	0.296	3.33	0.097	-3.71
lmo0152	-	Q8YAH4	peptide ABC transporter substrate-binding protein	-	0.046	-0.43	0.002	-0.72	0.005	-1
lmo0153	-	Q8YAH3	zinc ABC transporter substrate-binding protein	-	0.116	-2.81	0.949	-0.14	0.374	1.33
lmo0158	-	Q8YAG8	hypothetical protein lmo0158	-	0.204	-0.3	0.276	-0.51	0.946	-0.02
lmo0161	-	Q8YAG5	hypothetical protein lmo0161	-	0.914	0.03	0.24	0.52	0.138	-0.27
lmo0162	-	Q8YAG4	DNA polymerase III subunit delta\'	-	0.614	0.1	0.253	0.24	0.286	2.26
lmo0163	-	Q8YAG3	hypothetical protein lmo0163	-	0.471	0.11	0	0.88	0.004	-0.46
lmo0165	-	Q8YAG1	hypothetical protein lmo0165	-	0.478	-1.06	0.175	-2.31	0.65	-0.93
lmo0167	rsmI	Q8YAF9	hypothetical protein lmo0167	-	0.014	-0.68	0.891	-0.01	0.006	-0.72
lmo0169	-	Q8YAF7	glucose transporter	Yes	0	7.14	-	0	0.002	6.28
lmo0170	-	Q8YAF6	hypothetical protein lmo0170	Yes	0.001	1.72	0.216	-0.48	0	2.74
lmo0177	metG,metS	Q8YAF2	methionyl-tRNA synthetase	-	0.013	-1.06	0.23	-0.4	0.019	-1.27
lmo0178	-	Q8YAF1	xylose repressor	-	0.908	-0.02	0.187	-1.97	0.468	-1.29
lmo0181	-	Q8YAE9	sugar ABC transporter substrate-binding protein	-	0.017	-0.77	0.506	-1.32	0.118	-2.99
lmo0182	-	Q8YAE8	alpha-glucosidase	-	0.117	-0.3	0.249	0.21	0.441	-0.15
lmo0183	-	Q8YAE7	alpha-glucosidase	-	0.292	0.14	0.504	0.13	0.9	-0.06
lmo0184	-	Q8YAE6	oligo-1,6-glucosidase	-	0.902	0.04	0.914	0.02	0.646	0.11
lmo0185	-	Q8YAE5	hypothetical protein lmo0185	-	0.023	-0.5	0.214	-0.27	0.851	-0.03
lmo0186	-	Q8YAE4	hypothetical protein lmo0186	-	0.448	-0.26	0.617	-0.13	0.258	-2.94
lmo0187	rnmV	Q8YAE3	hypothetical protein lmo0187	-	0.434	0.22	0.899	-0.07	0.52	0.33
lmo0188	rsmA,ksgA	Q8YAE2	dimethyladenosine transferase	-	0.274	-0.15	0.395	0.16	0.064	-0.58
lmo0191	-	Q8YAE0	phospho-beta-glucosidase	-	0.277	-3.2	0.057	-1.39	0.034	-1.42
lmo0192	-	Q8YAD9	PurR family transcriptional regulator	-	0.245	-0.38	0.91	0.06	0.078	-0.66
lmo0193	-	Q8YAD8	hypothetical protein lmo0193	-	0.03	-0.33	0.728	0.09	0.239	-0.38
lmo0194	-	Q8YAD7	ABC transporter, ATP-binding protein	-	0.439	-0.29	0.401	1.74	0.282	-0.54
lmo0195	-	Q8YAD6	ABC transporter permease	-	0.163	-0.29	0.232	-0.25	0.166	-0.45
lmo0196	spoVG1	Q8YAD5	regulatory protein SpoVG	-	0.091	-0.62	0.969	-0.02	0.444	0.41
lmo0197	spoVG2	Q92F70	regulatory protein SpoVG	-	0.554	-0.25	0.295	-0.75	0.969	-0.02
lmo0198	glmU	Q8YAD4	bifunctional N-acetylglucosamine-1-phosphate uridyltransferase/glucosamine-1-phosphate acetyltransferase	-	0.052	-0.3	0.034	-0.35	0.043	-0.67
lmo0199	prs1	Q48793	ribose-phosphate pyrophosphokinase	-	0.073	-0.59	0.004	-0.63	0.206	-0.24
lmo0208	-	P0A4Q8	hypothetical protein lmo0208	-	0.131	0.64	0.386	-2.53	0.037	6.42
lmo0210	ldh1,ldh	P33380	L-lactate dehydrogenase	Yes	0.099	-0.19	0.006	-0.57	0.764	0.06
lmo0211	rplY,ctc	Q8YAD3	50S ribosomal protein L25	Yes	0	2.34	0.124	0.86	0	2.68
lmo0212	-	Q8YAD2	hypothetical protein lmo0212	-	0.14	-2.09	0.374	-1.05	-	0
lmo0213	pth	Q8YAD1	peptidyl-tRNA hydrolase	-	0.53	-0.18	0.261	-1.07	0.662	0.25
lmo0214	mfd	Q8YAD0	transcription-repair coupling factor	-	0.564	-0.06	0.513	-0.16	0.017	-0.26
lmo0216	-	Q9ZIM1	hypothetical protein lmo0216	-	0.53	1.92	0.439	2.15	0.386	2.68
lmo0218	-	Q8YAC8	hypothetical protein lmo0218	-	0.027	-0.41	0.02	-0.46	0.901	0.08
lmo0219	tilS/hprT	Q8YAC7	hypothetical protein lmo0219	-	0.031	-0.42	0.341	-0.42	0.663	-0.14
lmo0220	ftsH	Q8YAC6	cell division protein FtsH	Yes	0	-0.8	0.041	-0.64	0.02	-0.78
lmo0221	coaX	Q8YAC5	pantothenate kinase	-	0.554	-0.11	0.987	-0.06	0.414	-2.27
lmo0222	hslO	Q8YAC4	heat shock protein 33	Yes	0.86	0.03	0.699	-0.12	0.343	0.35
lmo0223	cysK	Q8YAC3	cysteine synthase	-	0.507	-0.13	0.578	-0.06	0.713	0.16
lmo0224	sul	Q8YAC2	dihydropteroate synthases	-	0.844	0.06	0.349	-2	0.943	-0.2
lmo0226	folK	Q8YAC0	7,8-dihydro-6-hydroxymethylpterin pyrophosphokinase	-	0.421	2.38	0.565	-1.7	0.196	2.87
lmo0227	-	Q8YAB9	hypothetical protein lmo0227	-	0.019	-0.76	0.006	-0.48	0	-1.53
lmo0228	lysS	Q8YAB8	lysyl-tRNA synthetase	-	0.008	-0.46	0.502	0.07	0.021	-0.66
lmo0229	-	Q7AP89	CtsR family transcriptional regulator	-	0.785	-0.09	0.71	0.93	0.159	1.03
lmo0231	mcsB	Q48759	ATP:guanido phosphotransferase	Yes	0.222	0.27	0.051	0.74	0.114	0.78
lmo0232	clpC	Q8YAB6	endopeptidase Clp ATP-binding chain C	Yes	0.235	0.1	0.667	-0.11	0.11	0.24
lmo0233	radA,sarII,sms	Q48761	DNA repair protein RadA	-	0.338	-0.3	0.228	0.37	0.73	-0.09
lmo0234	-	Q48762	hypothetical protein lmo0234	-	0.302	0.26	0.317	2.66	0.156	0.24
lmo0235	ispD	Q8YAB5	2-C-methyl-D-erythritol 4-phosphate cytidylyltransferase	-	0	4.65	0.093	2.5	0.127	2.97
lmo0236	ispF	Q8YAB4	2-C-methyl-D-erythritol 2,4-cyclodiphosphate synthase	-	0.095	-2.43	0.116	-3.22	0	3.71
lmo0237	gltX	Q8YAB3	glutamyl-tRNA synthetase	-	0.36	0.09	0.737	-0.12	0.692	0.04
lmo0238	cysE	Q8YAB2	serine O-acetyltransferase	-	0.059	-0.74	0.545	-0.17	0.272	-0.35
lmo0239	cysS	Q8YAB1	cysteinyl-tRNA synthetase	-	0.67	-0.05	0.003	0.34	0.069	-0.34
lmo0241	-	Q92F34	hypothetical protein lmo0241	-	0.021	-0.53	0.025	-0.5	0.189	-0.16
lmo0243	sigH	Q8YAA8	RNA polymerase factor sigma-70	-	0.066	-2.95	0.125	-3.01	0.116	-3.4
lmo0244	secE	Q8YAA7	50S ribosomal protein L33 type II	Yes	0.148	-5.04	0.754	1.28	0.957	0.18
lmo0246	nusG	Q8YAA6	transcription antitermination protein NusG	-	0.182	-0.19	0.439	-0.3	0.958	0.01
lmo0248	rplK	P66054	50S ribosomal protein L11	-	0.279	-0.34	0.347	-0.56	0.002	-0.76
lmo0249	rplA	Q8YAA4	50S ribosomal protein L1	-	0.003	-0.5	0.253	-0.08	0.108	-0.38
lmo0250	rplJ	P66042	50S ribosomal protein L10	-	0.134	-0.44	0.166	-0.55	0.411	-0.23
lmo0251	rplL	Q8YAA3	50S ribosomal protein L7/L12	-	0.062	-0.62	0.426	-0.41	0.2	-0.31
lmo0256	-	Q8YA98	hypothetical protein lmo0256	-	0.002	-0.64	0.359	-1.35	0.955	-0.1
lmo0257	-	Q8YA97	hypothetical protein lmo0257	-	0.001	1.41	0.001	1.9	0.589	-0.17
lmo0258	rpoB	Q9RLT9	DNA-directed RNA polymerase subunit beta	-	0.577	0.05	0.355	0.19	0.126	-0.19
lmo0259	rpoC	Q8YA96	DNA-directed RNA polymerase subunit beta\'	-	0.208	-0.07	0.283	0.24	0.426	-0.13
lmo0261	-	Q8YA94	phospho-beta-glucosidase	-	0.436	-1.53	0.331	0.27	0.032	-0.63
lmo0262	inlG	Q7AP88	internalin G	-	0.374	-0.65	0.116	2.08	-	0
lmo0263	inlH	Q7AP87	internalin H	Yes	0.117	4.03	-	0	0	7.45
lmo0265	-	Q7AP85	succinyl-diaminopimelate desuccinylase	Yes	0.005	2.09	-	0	0.001	3.28
lmo0266	-	Q8YA93	transcriptional regulator	-	0.552	2.01	0.253	4.09	0.708	1.13
lmo0267	-	Q8YA92	hypothetical protein lmo0267	-	0.184	-4.67	0.523	-2.65	0.564	2.6
lmo0268	-	Q8YA91	phosphoglycerate mutase	-	0.001	-1.19	0.018	-5.43	0.694	0.83
lmo0271	-	Q8YA88	phospho-beta-glucosidase	-	0.466	0.18	0.71	-0.07	0.975	0.01
lmo0272	-	Q8YA87	hypothetical protein lmo0272	-	0.221	-2.48	0.976	-0.01	0.067	-3.75
lmo0274	-	Q8YA85	hypothetical protein lmo0274	-	-	0	-	0	0	4.87
lmo0275	-	Q8YA84	hypothetical protein lmo0275	-	0	4.89	0.914	-0.24	0.01	0.5
lmo0276	-	Q8YA83	hypothetical protein lmo0276	-	0.192	-0.51	0.753	0.05	0.429	1.4
lmo0277	-	Q8YA82	oxidoreductase	-	0.53	1.48	0.232	0.8	0.723	-0.14
lmo0278	-	Q8YA81	sugar ABC transporter ATP-binding protein	-	0.123	0.47	0.958	0.19	0.981	-0.08
lmo0279	-	Q8YA80	anaerobic ribonucleoside triphosphate reductase	-	0.046	-0.85	0.326	-0.18	0.343	-0.38
lmo0281	-	Q8YA78	hypothetical protein lmo0281	-	0.125	3.11	0.206	-0.39	0.029	0.74
lmo0282	-	Q8YA77	hypothetical protein lmo0282	-	0.005	0.47	0.004	1.07	0.542	0.12
lmo0284	metN1	Q8YA75	ABC transporter ATP-binding protein	-	0.067	-3.32	0.989	0.03	0.118	-2.72
lmo0285	-	Q8YA74	lipoprotein	-	0.271	-2.7	0.861	-0.03	0.067	-4.89
lmo0286	-	Q8YA73	aminotransferase	-	0.229	2	0.272	0.37	0.233	-0.28
lmo0287	-	Q8YA72	two-component response regulator	-	0.099	0.37	0.379	-0.44	0.693	0.07
lmo0288	-	Q8YA71	two-component sensor histidine kinase	-	0.009	0.43	0.264	0.3	0.544	0.06
lmo0289	-	Q8YA70	hypothetical protein lmo0289	-	0.044	0.29	0.055	0.43	0.529	0.11
lmo0290	-	Q8YA69	hypothetical protein lmo0290	-	0.075	0.32	0.114	0.44	0.276	0.19
lmo0292	-	Q8YA67	heat-shock protein htrA serine protease	Yes	0.003	0.97	0.387	-0.33	0	1.03
lmo0293	rlmH	Q8YA66	rRNA large subunit methyltransferase	-	0.498	-0.96	0.187	1.97	0.925	-0.2
lmo0295	-	Q8YA64	FMN-containing NADPH-linked nitro/flavin reductase	-	0.119	-2.46	-	0	0.374	-1.23
lmo0304	-	Q8YA57	hypothetical protein lmo0304	-	0.032	0.52	0.011	0.93	0.623	0.14
lmo0305	-	Q8YA56	L-allo-threonine aldolase	-	0.426	1.44	0.764	0.12	0.38	1.91
lmo0311	-	Q8YA51	hypothetical protein lmo0311	-	0.374	-1.12	-	0	0.581	0.86
lmo0315	-	Q8YA47	thiamin biosynthesis protein	-	0.376	-1.69	0.992	0.02	-	0
lmo0316	thiM	Q8YA46	hydroxyethylthiazole kinase	-	0.931	-0.16	0.224	0.35	0.492	0.99
lmo0318	thiE	Q8YA44	thiamine-phosphate pyrophosphorylase	-	0.178	-0.24	0.903	-0.16	0.974	-0.04
lmo0319	-	Q7AP84	phospho-beta-glucosidase	-	0.001	1.28	0.006	1.37	0.002	1
lmo0325	-	Q8YA39	transcriptional regulator	-	0.123	3.24	0.783	0.72	0.099	3.46
lmo0329	ribCF,ribC	Q8Y7F2	riboflavin kinase	-	0.022	0.6	0.002	0.83	0.297	0.18
lmo0338	-	Q8YA27	hypothetical protein lmo0338	-	0.001	1.12	0.495	1.52	0.119	3.21
lmo0342	-	Q8YA23	transketolase	-	0.374	1.58	0.051	-3.27	0.777	0.64
lmo0344	-	Q8YA22	short chain dehydrogenase	-	0.799	0.58	0.116	-3.17	0.621	1.11
lmo0352	-	Q8YA14	DeoR family transcriptional regulator	-	0.742	0.08	0.194	-2.15	0.952	-0.14
lmo0354	-	Q8YA12	fatty-acid--CoA ligase	-	0.002	-1.52	0.004	-0.83	0.009	-1.07
lmo0355	-	Q8YA11	fumarate reductase subunit A	-	0.004	-1.18	0.074	-0.21	0	-1.94
lmo0356	-	Q8YA10	oxidoreductase	-	0.657	0.13	0.152	0.23	0.241	0.33
lmo0365	-	Q8YA02	hypothetical protein lmo0365	-	0.478	-0.34	0.021	0.34	0.081	0.37
lmo0366	-	Q8YA01	hypothetical protein lmo0366	-	0	-0.71	0.014	0.33	0.461	-0.24
lmo0367	-	Q8YA00	hypothetical protein lmo0367	-	0.024	-0.74	0.072	0.12	0.023	-1.04
lmo0368	-	Q8Y9Z9	hypothetical protein lmo0368	-	0.02	1	0.142	0.28	0.032	3.7
lmo0369	-	Q8Y9Z8	hypothetical protein lmo0369	-	0.009	-0.8	0.189	-0.24	0.007	-1.09
lmo0371	-	Q8Y9Z6	GntR family transcriptional regulator	-	0.383	1.64	0.895	0.35	0.374	-1.67
lmo0387	-	Q8Y9Y0	hypothetical protein lmo0387	Yes	0.001	1.28	0.147	-3.67	0.139	0.87
lmo0392	-	Q92EP8	hypothetical protein lmo0392	-	0.012	0.44	0.296	0.23	0.737	-0.04
lmo0393	-	Q8Y9X5	hypothetical protein lmo0393	-	0	-2.82	0.374	-0.91	-	0
lmo0394	-	Q8Y9X4	P60 protein	-	0.374	1.6	0	3.76	0.31	0.35
lmo0396	proC	Q8Y9X2	pyrroline-5-carboxylate reductase	-	0.111	0.2	0.186	0.12	0.008	-0.29
lmo0401	-	Q8Y9W8	alpha-mannosidase	-	0.124	-2.65	0.887	0.32	0.116	-3.39
lmo0402	-	Q8Y9W7	transcriptional antiterminator BglG	-	0.244	1.77	0.342	1.73	0.491	-0.38
lmo0406	-	Q8Y9W3	hypothetical protein lmo0406	Yes	-	0	-	0	0.189	2.67
lmo0411	-	Q8Y9V9	phosphoenolpyruvate synthase	-	0.117	2.31	0.043	2.61	0.142	2.29
lmo0412	-	Q8Y9V8	hypothetical protein lmo0412	-	0.021	-0.53	0.083	0.54	0.623	0.83
lmo0415	-	Q8Y9V5	endo-1,4-beta-xylanase	-	0.007	-0.98	0.204	-0.11	0.001	-1.81
lmo0429	-	Q8Y9U1	sugar hydrolase	-	0.923	-0.17	0.775	-0.08	0.08	-2.41
lmo0432	-	P25145	oxidoreductase	-	0.03	-0.49	0.949	0.01	0.459	-2.57
lmo0433	inlA	P0DJM0	internalin A	Yes	0.118	2.66	-	0	0	4.76
lmo0436	-	Q8Y9T7	hypothetical protein lmo0436	-	0.117	3.78	-	0	0.064	4.49
lmo0437	-	Q8Y9T6	hypothetical protein lmo0437	-	0	-5.47	0.12	-0.8	0.065	-1.06
lmo0441	-	Q8Y9T2	D-alanyl-D-alanine carboxypeptidase	-	0.008	0.45	0.153	0.33	0.192	-0.24
lmo0443	-	Q8Y9T0	LytR family transcriptional regulator	-	0.022	0.37	0.041	1.04	0.934	0.02
lmo0445	-	Q8Y9S8	transcripitonal regulator	Yes	0	4.7	-	0	0	5.94
lmo0452	-	Q8Y9S1	hypothetical protein lmo0452	-	0.009	0.76	0.015	0.64	0.013	1.92
lmo0453	-	Q8Y9S0	hypothetical protein lmo0453	-	0.107	1.13	0.071	0.56	0.08	0.62
lmo0454	-	Q8Y9R9	hypothetical protein lmo0454	-	0	6.4	0.629	-1.03	0.117	-3.48
lmo0458	-	Q8Y9R5	hydantoinase	-	0.845	0.24	0.374	-0.79	-	0
lmo0459	-	Q8Y9R4	transcriptional regulator	-	0.001	0.74	0.273	2.05	0.18	2.78
lmo0471	-	Q8Y9Q2	hypothetical protein lmo0471	-	0.596	-1.03	0.904	-0.2	0.081	2.22
lmo0474	-	Q8Y9Q0	hypothetical protein lmo0474	-	0.915	-0.03	0.652	-0.23	0.71	0.09
lmo0477	-	Q8Y9P7	secreted protein	-	0.212	-1.01	0.956	0.07	0.007	-1.92
lmo0480	-	Q8Y9P4	transcriptional regulator	-	0	3.13	0.119	1.81	0.374	1.1
lmo0481	-	Q8Y9P3	hypothetical protein lmo0481	-	0.005	3.14	-	0	0	4.57
lmo0482	rlmN	Q8Y9P2	ribosomal RNA large subunit methyltransferase N	-	0.079	-0.64	0.101	0.53	0.022	-1.01
lmo0483	-	Q8Y9P1	hypothetical protein lmo0483	-	0.197	-3.14	0.116	3.97	0.449	2.33
lmo0484	isdG	Q92EH3	heme-degrading monooxygenase IsdG	-	0.22	0.39	0.575	-0.25	0.516	0.17
lmo0485	-	Q8Y9P0	hypothetical protein lmo0485	-	0.006	0.45	0.68	-0.08	0.148	0.74
lmo0487	-	Q8Y9N8	hypothetical protein lmo0487	-	0.288	-0.52	0.5	-0.57	0.392	-1.85
lmo0490	aroE	Q8Y9N5	shikimate 5-dehydrogenase	-	0.374	-1.38	0.117	-2.73	0.374	1.32
lmo0491	aroD	Q8Y9N4	3-dehydroquinate dehydratase	-	0.36	-1.98	0.478	-1.64	0.485	2.11
lmo0492	-	Q8Y9N3	LysR family transcriptional regulator	-	0.989	-0.04	0.122	-3.32	-	0
lmo0493	-	Q8Y9N2	acylase	-	0.903	-0.18	0.257	-1.13	0.374	-0.95
lmo0494	-	Q8Y9N1	hypothetical protein lmo0494	-	0.972	-0.08	0.676	0.92	0.991	-0.03
lmo0497	-	Q8Y9M9	sugar transferase	-	0.396	1.79	0.849	-0.32	0.349	1.52
lmo0509	prs2	Q8Y9L8	phosphoribosyl pyrophosphate synthetase	-	0.013	-0.46	0.118	-0.31	0.008	-0.5
lmo0513	-	Q8Y9L4	hypothetical protein lmo0513	-	0.392	-1.59	0.131	0.53	0.323	-0.82
lmo0515	-	Q8Y9L2	hypothetical protein lmo0515	Yes	0.021	5.29	-	0	0	7.44
lmo0516	-	Q8Y9L1	encapsulation protein CapA	-	0.072	-2.59	0.169	-2.29	0	-5.25
lmo0519	lmrB	Q8Y9K8	multidrug resistance protein	-	0.021	-1.44	0.374	2.64	0.023	-1.48
lmo0521	-	Q8Y9K6	6-phospho-beta-glucosidase	-	0.172	0.25	0.44	0.24	0.704	-0.05
lmo0522	-	Q8Y9K5	transcriptional regulator	-	0.186	0.35	0.529	-1.6	0.354	-1.91
lmo0524	-	Q8Y9K3	sulfate transporter	Yes	0.001	0.76	0.033	-0.67	0	1.61
lmo0525	-	Q8Y9K2	hypothetical protein lmo0525	-	0	0.84	0.463	-0.3	0.02	0.79
lmo0529	-	Q8Y9J8	glucosaminyltransferase	Yes	-	0	0.116	3.79	0.852	0.58
lmo0530	-	Q8Y9J7	hypothetical protein lmo0530	-	0.021	0.42	0.038	0.35	0.077	0.32
lmo0531	-	Q8Y9J6	hypothetical protein lmo0531	-	0.517	-1.56	0.34	-0.18	0.006	0.72
lmo0534	-	Q8Y9J3	hypothetical protein lmo0534	-	0.117	-0.42	0.327	-2.5	0.26	-2.76
lmo0535	-	Q8Y9J2	LacI family transcriptional regulator	-	0.206	0.28	0.037	0.4	0.875	0.02
lmo0536	-	Q92EC0	6-phospho-beta-glucosidase	-	0.509	-0.16	0.317	0.23	0.702	-0.08
lmo0537	-	Q8Y9J1	allantoate amidohydrolase	-	0.011	0.78	0.345	0.38	0.051	0.37
lmo0538	-	Q8Y9J0	N-acyl-L-amino acid amidohydrolase	-	0.011	0.53	0.007	0.37	0.036	0.15
lmo0539	lacD	Q8Y9I9	tagatose 1,6-diphosphate aldolase	Yes	0.004	1.77	0.131	-0.62	0	3.33
lmo0541	-	Q8Y9I7	ABC transporter substrate-binding protein	-	0.005	-0.79	0.047	-0.85	0.316	-0.34
lmo0547	-	Q8Y9I1	DeoR family transcriptional regulator	-	0.388	-1.43	0.556	-1.04	0.149	-3.24
lmo0553	-	Q8Y9H5	hypothetical protein lmo0553	-	0.752	-0.06	0.045	-0.56	0.545	0.28
lmo0554	-	Q8Y9H4	NADH-dependent butanol dehydrogenase	Yes	0.004	1.88	0.052	-0.58	0	2.82
lmo0555	-	Q8Y9H3	di-tripeptide transporter	Yes	0.083	2.85	0.374	-0.96	0.649	0.97
lmo0556	-	Q8Y9H2	phosphoglycerate mutase	-	0.113	3.28	0.084	0.55	0.614	-1.43
lmo0557	-	Q8Y9H1	phosphoglycerate mutase	-	0.031	-0.71	0.009	0.57	0.391	-2.56
lmo0558	-	Q8Y9H0	hypothetical protein lmo0558	-	0.583	0.05	0.579	-0.12	0.037	-0.26
lmo0560	-	Q8Y9G8	glutamate dehydrogenase	-	0.022	-0.71	0.004	-1.33	0.048	-0.62
lmo0567	hisD	Q8Y9G1	histidinol dehydrogenase	-	0.374	1.2	0.374	1.16	0.485	-1.58
lmo0572	-	Q8Y9F6	hypothetical protein lmo0572	-	0.018	0.33	0.56	-0.92	0.23	1.74
lmo0574	-	Q8Y9F4	beta-glucosidase	-	0.004	1.24	0.029	0.92	0.003	0.98
lmo0575	-	Q8Y9F3	GntR family transcriptional regulator	-	0.529	1.49	0	-6	0.407	1.79
lmo0578	-	Q8Y9F1	hypothetical protein lmo0578	-	0.176	-2.96	0.031	0.57	0.907	0.31
lmo0579	-	Q8Y9F0	hypothetical protein lmo0579	Yes	0.116	2.73	-	0	0.116	2.32
lmo0580	-	Q8Y9E9	hypothetical protein lmo0580	Yes	0	1.56	0.095	-4.13	0.268	2.85
lmo0581	-	Q8Y9E8	hypothetical protein lmo0581	Yes	0.647	-0.14	0.896	-0.04	0.849	0.02
lmo0582	iap	P21171	invasion associated secreted endopeptidase	Yes	0.002	0.82	0.013	0.42	0.046	0.65
lmo0583	secA2	P0DJP3	preprotein translocase subunit SecA	-	0.732	-0.07	0.658	-0.18	0.102	-0.65
lmo0584	-	Q8Y9E6	hypothetical protein lmo0584	-	0	1.02	0.26	0.63	0.033	1.1
lmo0588	-	Q8Y9E2	DNA photolyase	-	0.025	1.95	0.201	1.87	0.02	1.47
lmo0590	-	Q8Y9E0	hypothetical protein lmo0590	Yes	0	2.29	0.912	-0.23	0.005	3.46
lmo0591	-	Q8Y9D9	hypothetical protein lmo0591	Yes	0.002	2.21	0.507	-1.14	0.018	5.07
lmo0592	-	Q8Y9D8	hypothetical protein lmo0592	-	0.066	0.37	0.07	-0.47	0.504	0.34
lmo0593	-	Q8Y9D7	formate transporter	Yes	0.116	-4.74	0.988	0.06	0.374	-2.48
lmo0595	-	Q8Y9D5	O-acetylhomoserine sulfhydrylase	-	0.055	1.5	0.118	-2.52	0.374	1.42
lmo0597	-	Q8Y9D3	Crp/Fnr family transcriptional regulator	-	0.007	0.35	0.004	0.41	0.02	0.34
lmo0600	-	Q8Y9D2	hypothetical protein lmo0600	-	0.141	-0.47	0.922	0.24	0.665	1.24
lmo0601	-	Q8Y9D1	cell surface protein	-	0.057	-0.49	0.278	-0.2	0.039	-0.41
lmo0606	-	Q8Y9C6	MarR family transcriptional regulator	-	0.028	0.55	-	0	0	4.41
lmo0607	-	Q8Y9C5	ABC transporter ATP-binding protein	-	0.007	1.29	0.118	0.52	0.006	1.8
lmo0608	-	Q8Y9C4	ABC transporter ATP-binding protein	-	0.003	1.59	0.17	0.36	0.001	1.89
lmo0611	azoR1	Q8Y9C1	azoreductase	-	0.004	-1.4	0.155	-3.36	0.078	-0.48
lmo0613	-	Q8Y9B9	oxidoreductase	-	0.157	-0.5	0.411	-0.63	0.339	2.54
lmo0617	-	Q8Y9B5	hypothetical protein lmo0617	-	0.009	3.08	0.003	3.3	0.973	-0.02
lmo0618	-	Q8Y9B4	protein kinase	-	0.308	1.7	0.094	3.49	-	0
lmo0619	-	Q8Y9B3	hypothetical protein lmo0619	-	0.051	1.65	0.002	2.04	0.581	-0.3
lmo0623	-	Q8Y9A9	hypothetical protein lmo0623	-	0.06	2.24	0	2.7	0.771	0.5
lmo0626	-	Q8Y9A6	hypothetical protein lmo0626	-	-	0	0.921	-0.23	0.539	-1.56
lmo0640	-	Q8Y993	oxidoreductase	-	0.98	0.06	0.374	1.68	0.117	2.85
lmo0641	-	Q8Y992	heavy metal-transporting ATPase	-	0.153	-0.82	0.228	2.52	0.504	-0.39
lmo0642	-	Q8Y991	hypothetical protein lmo0642	Yes	0.117	3.88	-	0	-	0
lmo0644	-	Q8Y989	hypothetical protein lmo0644	-	0.196	2.03	0.104	0.49	0.17	-2.51
lmo0646	-	Q8Y987	hypothetical protein lmo0646	-	0.345	-1.63	0.116	-3.36	0.497	1.69
lmo0648	-	Q8Y985	hypothetical protein lmo0648	-	0.082	3.95	-	0	0.374	1.9
lmo0650	-	Q8Y983	hypothetical protein lmo0650	-	0	1.45	0.039	0.42	0.001	2.02
lmo0651	-	Q8Y982	transcriptional regulator	-	0.116	2.8	0.121	-2.1	-	0
lmo0652	-	Q8Y981	hypothetical protein lmo0652	-	0.417	-0.39	0.128	-2.79	0.054	-4.38
lmo0653	-	Q8Y980	hypothetical protein lmo0653	-	0.327	0.37	0.006	0.92	0.029	0.71
lmo0654	-	Q8Y979	hypothetical protein lmo0654	Yes	0.853	-0.52	-	0	0.002	4.13
lmo0656	-	Q8Y977	hypothetical protein lmo0656	-	0.175	1.45	0.064	4.5	0.589	-1.51
lmo0658	-	Q8Y975	hypothetical protein lmo0658	-	0.022	0.51	0.579	-1.02	0.005	0.53
lmo0662	thiD	Q8Y971	phosphomethylpyrimidine kinase	-	0.484	-0.17	0.337	-0.58	0.617	0.22
lmo0663	-	Q8Y970	hypothetical protein lmo0663	-	0.919	0.03	0.321	-0.51	0.524	-0.2
lmo0664	-	Q8Y969	acetyl transferase	-	0.45	0.33	0.524	-0.38	0.306	0.64
lmo0665	-	Q8Y968	hypothetical protein lmo0665	-	-	0	-	0	0	4.5
lmo0667	-	Q8Y966	ABC transporter ATP-binding protein	-	0.1	-0.61	0.075	-0.5	0.347	-1.97
lmo0669	-	Q8Y964	oxidoreductase	Yes	0	4.35	-	0	0	6.48
lmo0674	mogR	P0DJO8	hypothetical protein lmo0674	-	0.1	-0.24	0.073	0.27	0.479	0.17
lmo0675	-	Q8Y959	hypothetical protein lmo0675	-	0.067	-4.21	0.61	1.25	0.556	-1.37
lmo0676	-	Q8Y958	flagellar biosynthesis protein FliP	Yes	0.117	-4.02	0.914	-0.35	0	-6.01
lmo0680	-	Q8Y954	flagellar biosynthesis protein FlhA	-	0	-5.23	0.109	0.24	0	-5.26
lmo0681	-	Q8Y953	flagellar biosynthesis regulator FlhF	-	0	-5.68	0.035	0.79	0.06	-4.54
lmo0683	cheR	Q9XDE8	chemotaxis protein CheR	-	0.117	-3	0.254	2.14	0	-4.58
lmo0684	-	Q8Y951	hypothetical protein lmo0684	-	0	-6.2	0.329	-2.46	0	-5.67
lmo0685	-	Q7AP82	flagellar motor protein MotA	-	0	-3.23	0.135	0.56	0	-8.2
lmo0686	motB	Q7AP81	flagellar motor rotation MotB	-	0	-6.98	0.203	0.18	0.001	-6.98
lmo0688	-	Q8Y949	hypothetical protein lmo0688	-	0.03	-5.56	0.008	-0.36	0.003	-4.17
lmo0689	-	Q8Y948	chemotaxis protein CheV	-	0	-3.78	0.473	-0.1	0.001	-8.55
lmo0690	flaA	Q02551	flagellin	-	0.002	-5.46	0.235	-0.81	0.005	-9.22
lmo0691	cheY	P0A4H5	chemotaxis response regulator CheY	-	0	-4.04	0.145	-2.53	0.106	-2.71
lmo0692	cheA	Q48768	two-component sensor histidine kinase CheA	-	0.02	-6.01	0.652	0.05	0.051	-4.9
lmo0694	-	Q8Y946	hypothetical protein lmo0694	-	0.116	-2.87	0.112	3.26	-	0
lmo0695	-	Q8Y945	hypothetical protein lmo0695	-	0	-8.18	0.684	-0.16	0.374	-2.68
lmo0697	-	Q92DV7	flagellar hook protein FlgE	-	0	-8.21	0.439	-2.61	0.374	-2.61
lmo0698	-	Q8Y943	flagellar motor switch protein	-	0.573	-1.45	0.182	-0.89	0.001	-5.31
lmo0699	-	Q8Y942	flagellar motor switch protein FliM	-	0.069	-4.55	0.293	-0.26	0	-5.68
lmo0700	-	Q8Y941	flagellar motor switch protein FliY	-	0.008	-2.84	0.015	-0.53	0	-6.68
lmo0702	-	Q8Y939	hypothetical protein lmo0702	-	0	-3.33	0.362	0.46	0	-6.57
lmo0704	-	Q8Y937	hypothetical protein lmo0704	-	0	-5.98	0	-6.84	0.374	-1.73
lmo0705	flgK	Q8Y936	flagellar hook-associated protein FlgK	-	0.009	-4.76	0.106	-0.94	0	-5.82
lmo0706	-	Q8Y935	flagellar hook-associated protein FlgL	-	0	-5.59	0.379	-1.98	0.001	-5.65
lmo0707	-	Q8Y934	flagellar capping protein FliD	-	0	-6.23	0.433	0.06	0	-6.58
lmo0713	-	Q8Y929	flagellar MS-ring protein FliF	-	0.018	-4.34	0.213	0.49	0	-6.35
lmo0714	-	Q8Y928	flagellar motor switch protein FliG	-	0	-4.87	0.091	-0.19	0	-8.15
lmo0715	-	Q8Y927	flagellar assembly protein H	-	0	-4.94	0.131	-3.41	0.117	-3.05
lmo0716	-	Q8Y926	flagellum-specific ATP synthase	-	0.042	-3.54	0.059	0.31	0.448	-2.11
lmo0718	-	Q8Y924	hypothetical protein lmo0718	-	0.013	-5.64	0.134	-0.87	0.001	-5.23
lmo0719	-	Q8Y923	hypothetical protein lmo0719	-	0.957	0.13	0.117	-3.35	0.992	0.02
lmo0722	-	Q8Y920	pyruvate oxidase	Yes	0.001	2.23	-	0	0	4.4
lmo0723	-	Q8Y919	metyl-accepting chemotaxis protein	Yes	0	-4.61	0.504	0.19	0.001	-5.1
lmo0727	glmS	Q8Y915	glucosamine--fructose-6-phosphate aminotransferase	-	0.064	-0.27	0.46	0.13	0.462	-0.15
lmo0734	-	Q8Y908	LacI family transcriptional regulator	-	0.537	1.15	0.644	-0.89	0.083	-3.46
lmo0738	-	Q8Y904	PTS beta-glucoside transporter subunit IIABC	Yes	0.626	0.24	0.042	-2.85	0.033	-3.29
lmo0739	-	Q8Y903	6-phospho-beta-glucosidase	Yes	0.191	0.44	0.33	-2.51	0.237	-0.45
lmo0740	-	Q8Y902	transcriptional regulator	-	0.374	1.32	0.116	2.45	0.538	-1.14
lmo0750	-	Q8Y8Z2	hypothetical protein lmo0750	-	0.315	-1.77	0.953	0.15	0.253	-2.07
lmo0755	-	Q8Y8Y7	hypothetical protein lmo0755	-	0.441	-1.25	0.932	0.17	0.651	0.25
lmo0756	-	Q8Y8Y6	ABC transporter ATP-binding protein	-	-	0	0.374	-1.76	0.996	-0.01
lmo0758	-	Q8Y8Y4	hypothetical protein lmo0758	-	0	-4.11	0.374	-1.48	0.374	1.39
lmo0759	-	Q8Y8Y3	hypothetical protein lmo0759	-	0.37	1.81	-	0	0.964	0.13
lmo0760	-	Q8Y8Y2	hypothetical protein lmo0760	-	0.367	1.6	0.374	-0.95	-	0
lmo0762	hflXr	Q8Y8Y0	ATP/GTP-binding protein	-	0	2.09	0.002	1.5	0.001	1.43
lmo0764	-	Q8Y8X8	lipoate-protein ligase	-	0.006	1.31	0.149	-0.22	0.229	2.61
lmo0768	-	Q8Y8X4	sugar ABC transporter substrate-binding protein	-	0.48	0.73	0.082	-2.12	0.163	-1.98
lmo0770	-	Q8Y8X2	LacI family transcriptional regulator	-	0	3.26	0.542	-1.1	0.374	-1.22
lmo0773	-	Q8Y8W9	alcohol dehydrogenase	-	0.924	-0.02	0.3	0.26	0.454	-0.17
lmo0774	-	Q8Y8W8	hypothetical protein lmo0774	-	0.233	-0.14	0.544	-0.14	0.327	-0.12
lmo0777	-	Q8Y8W5	hypothetical protein lmo0777	-	0.104	-3.23	-	0	-	0
lmo0778	-	Q8Y8W4	hypothetical protein lmo0778	-	0.303	-1.53	0.61	0.9	0.131	-2.13
lmo0781	-	Q8Y8W1	PTS mannose transporter subunit IID	Yes	0	3.62	0.125	1.73	0	9.83
lmo0782	-	Q8Y8W0	PTS mannose transporter subunit IIC	Yes	0.092	5.09	-	0	0	10.18
lmo0783	-	Q8Y8V9	PTS mannose transporter subunit IIB	Yes	0.005	2.16	0.77	-0.96	0.001	3.86
lmo0785	-	Q8Y8V7	transcriptional regulator	-	0.072	-0.3	0.415	-0.16	0.475	0.17
lmo0786	azoR2	Q8Y8V6	ACP phosphodiesterase	-	0.006	-1.3	0.079	-0.32	0.179	-4
lmo0787	-	Q8Y8V5	amino acid transporter	-	-	0	0.374	1.97	0.186	-2.7
lmo0788	-	Q8Y8V4	hypothetical protein lmo0788	-	0.345	1.77	0.23	0.28	0.754	0.07
lmo0790	-	Q8Y8V2	transcriptional regulator	-	0.794	-0.39	0.374	-1.21	0.083	3.18
lmo0791	-	Q8Y8V1	hypothetical protein lmo0791	-	0.002	0.55	0.1	0.43	0.014	0.8
lmo0792	-	Q8Y8V0	hypothetical protein lmo0792	-	0.08	1.1	0.262	1.86	0.415	-1.35
lmo0795	-	Q8Y8U7	hypothetical protein lmo0795	-	0.896	-0.29	0.118	-2.46	0.374	-0.72
lmo0797	-	Q8Y8U5	hypothetical protein lmo0797	-	0.479	-1.3	0.013	0.99	0.939	-0.03
lmo0799	-	P58724	hypothetical protein lmo0799	-	0.448	0.2	0.818	-0.6	0.278	2.36
lmo0800	-	Q8Y8U3	hypothetical protein lmo0800	-	0.08	-2.18	0.355	-0.99	-	0
lmo0802	-	Q8Y8U1	hypothetical protein lmo0802	-	0.829	-0.04	0.093	-3.85	0.998	0
lmo0803	-	Q8Y8U0	Na+/H+ antiporter	-	0.366	-0.13	0.354	0.34	0.846	0.06
lmo0806	-	Q8Y8T7	transcriptional regulator	-	0.437	1.8	0.952	0.15	0.462	-1.85
lmo0807	potA	Q8Y8T6	spermidine/putrescine ABC transporter ATP-binding protein	-	0.584	-0.1	0.097	0.36	0.004	-0.37
lmo0810	-	Q8Y8T4	spermidine/putrescine ABC transporter substrate-binding protein	-	-	0	-	0	0.82	0.57
lmo0811	-	Q8Y8T3	carbonic anhydrase	-	0.551	0.12	0.85	0.08	0.508	0.1
lmo0812	-	Q8Y8T2	hypothetical protein lmo0812	-	0.123	-2.66	-	0	-	0
lmo0813	-	Q8Y8T1	fructokinase	-	0.346	-0.13	0.526	-0.53	0.981	-0.01
lmo0814	-	Q8Y8T0	oxidoreductase	-	0.007	-2.26	0.005	-1.38	0.138	-2.66
lmo0815	-	Q8Y8S9	transcriptional regulator	-	0.928	-0.03	0.067	0.23	0.3	-0.24
lmo0818	-	Q8Y8S6	cation-transporting ATPase	-	0.002	0.55	0.033	0.95	0.004	0.67
lmo0819	-	Q8Y8S5	hypothetical protein lmo0819	Yes	0.003	1.18	0.002	0.74	0	1.85
lmo0820	-	Q8Y8S4	acetyltransferase	-	0.277	0.27	0.903	0.04	0.022	1.38
lmo0821	-	Q8Y8S3	hypothetical protein lmo0821	Yes	0.107	2.95	0.903	-0.22	0	4.26
lmo0822	-	Q8Y8S2	transcriptional regulator	-	0.77	-0.09	0.374	1.09	0.872	0.22
lmo0823	-	Q8Y8S1	oxidoreductase	-	0.017	1.12	0.893	-0.03	0.098	0.4
lmo0824	-	Q8Y8S0	hypothetical protein lmo0824	-	0	-0.35	0.371	-1.79	0.038	-0.93
lmo0825	-	Q8Y8R9	3-hydroxy-3-methylglutaryl-CoA reductase	-	0.531	-0.09	0.006	0.64	0.947	0.01
lmo0826	-	Q8Y8R8	transporter	-	0.979	-0.01	0.082	-0.22	0.068	-0.47
lmo0829	nifJ	Q8Y8R6	pyruvate-flavodoxin oxidoreductase	-	0.022	-1.04	0.046	0.51	0.15	-3.12
lmo0830	fbp	Q8Y8R5	fructose-1,6-bisphosphatase	-	0.972	-0.01	0.439	-0.17	0.433	-0.09
lmo0841	-	Q8Y8Q5	calcium-transporting ATPase	-	0.001	0.74	0.371	0.23	0.002	0.95
lmo0842	-	Q8Y8Q4	peptidoglycan binding protein	-	0.816	-0.24	0.204	-0.17	0.069	-1.7
lmo0845	-	Q8Y8Q1	hypothetical protein lmo0845	-	0.013	0.3	0.206	-0.39	0.339	-0.31
lmo0846	-	Q8Y8Q0	excinuclease ABC subunit C	-	0.405	-1.39	0.969	0.09	-	0
lmo0847	-	Q8Y8P9	glutamine ABC transporter	-	0.001	-0.82	0.002	-0.54	0.001	-1.23
lmo0848	-	Q8Y8P8	amino acid ABC transporter ATP-binding protein	-	0.067	-0.48	0.366	-0.23	0.059	-0.73
lmo0851	-	Q8Y8P5	hypothetical protein lmo0851	-	0.231	0.61	0.499	-2.04	0.101	4.32
lmo0852	-	Q8Y8P4	TetR family transcriptional regulator	-	0.374	-1.91	0.374	2.3	0.309	2.36
lmo0855	ddl,ddlA	Q8Y8P1	D-alanyl-alanine synthetase A	-	0.052	0.31	0.281	0.29	0.62	0.11
lmo0856	murF	Q8Y8P0	UDP-N-acetylmuramoylalanyl-D-glutamyl-2,6-diamino pimelate-D-alanyl-D-alanyl ligase	-	0.071	-0.2	0.324	0.17	0.705	0.05
lmo0858	-	Q8Y8N8	LacI family transcriptional regulator	-	0.036	1.44	0.904	0.04	0.023	1.07
lmo0866	cshA	Q8Y8N0	ATP-dependent RNA helicase	-	0.001	-0.58	0.33	-0.14	0.017	-0.41
lmo0869	-	Q8Y8M7	hypothetical protein lmo0869	Yes	0.116	1.75	-	0	0.374	0.93
lmo0880	-	Q8Y8L7	wall associated protein precursor	Yes	0.113	4.43	-	0	0	8.23
lmo0882	-	Q8Y8L5	hypothetical protein lmo0882	-	0.5	-0.12	0.038	1.18	0.092	-0.41
lmo0883	-	Q8Y8L4	hypothetical protein lmo0883	-	0.072	0.54	0.01	1.1	0.957	0.01
lmo0884	-	Q8Y8L3	protoporphyrinogen oxidase	-	0.033	0.56	0.192	0.4	0.091	0.68
lmo0885	acpS	Q8Y8L2	4\'-phosphopantetheinyl transferase	-	0.228	0.31	0.285	2.19	0.466	-2.11
lmo0886	alr,dal	P0DJL8	alanine racemase	-	0.508	-1.89	0.119	-3.87	0.102	4.78
lmo0889	RsbR	Q8Y8K9	positive regulator of sigma-B activity	-	0.073	0.25	0.011	0.56	0.034	-0.46
lmo0890	rsbS	Q92DC5	negative regulation of sigma-B activity	-	0.968	0	0.362	0.92	0.827	0.06
lmo0891	rsbT	Q8Y8K8	positive regulation of sigma-B activity	-	0.362	-0.11	0.431	-0.44	0.145	-0.68
lmo0892	rsbU	Q8Y8K7	serine phosphatase	-	0.054	-0.39	0.571	-0.13	0.041	-0.75
lmo0893	rsbV	P0A4J8	anti-anti-sigma factor (antagonist of RsbW)	Yes	0.1	0.79	0.216	0.63	-	0
lmo0894	rsbW	Q8Y8K6	serine-protein kinase RsbW	Yes	0.003	1.58	0.905	-0.13	0	2.46
lmo0895	sigB	Q7AP79	RNA polymerase sigma factor SigB	Yes	0.005	2.46	0.807	-0.58	0.002	2.98
lmo0896	rsbX	Q8Y8K5	indirect negative regulation of sigma B dependant gene expression (serine phosphatase)	Yes	0	2.04	0	1.29	0.092	3.74
lmo0898	-	Q8Y8K3	hypothetical protein lmo0898	-	0.073	0.3	0.102	0.38	0.234	0.3
lmo0899	-	Q8Y8K2	hypothetical protein lmo0899	-	0	-3.93	0	-4.42	-	0
lmo0902	-	Q8Y8J9	GntR family transcriptional regulator	-	0.961	0.01	0.958	0.02	0.23	0.57
lmo0906	-	Q8Y8J5	glutathione reductase	-	0.01	0.47	0.768	-0.22	0.398	0.38
lmo0907	-	Q8Y8J4	phosphoglycerate mutase	-	0.26	2.07	0.128	-3	0.011	0.7
lmo0908	-	Q8Y8J3	hypothetical protein lmo0908	-	0.369	-1.57	0.374	-1.36	-	0
lmo0913	-	Q8Y8I9	succinate semialdehyde dehydrogenase	Yes	0.001	3.67	0.259	-1.87	0	5.92
lmo0919	-	Q8Y8I3	antibiotic ABC transporter ATP-binding protein	-	0.001	1.81	0.213	0.7	0.02	0.63
lmo0921	-	Q8Y8I1	hypothetical protein lmo0921	-	-	0	-	0	0.466	-1.58
lmo0922	coaA	Q8Y8I0	pantothenate kinase	-	0.574	-0.22	0.137	-2.7	0.374	2.06
lmo0926	-	Q8Y8H7	TetR family transcriptional regulator	-	0.851	-0.06	0.379	1.82	0.014	-0.52
lmo0927	-	Q8Y8H6	hypothetical protein lmo0927	-	0.034	0.39	0.008	0.76	0.296	0.27
lmo0928	-	P58621	3-methyladenine DNA glycosylase	-	0.013	-0.65	0.149	-0.34	0.158	-2.01
lmo0929	srtA	Q8Y8H5	sortase	-	0.032	0.35	0.015	0.37	0.226	0.36
lmo0930	-	Q8Y8H4	hypothetical protein lmo0930	-	0.278	1.72	0.276	-1.64	0.864	-0.32
lmo0931	-	Q8Y8H3	lipoate protein ligase A	-	0.098	-0.29	0.076	-0.26	0.106	-0.29
lmo0933	-	Q8Y8H1	sugar transferase	-	0.008	0.85	0.014	0.68	0.361	0.16
lmo0934	queG	Q8Y8H0	hypothetical protein lmo0934	-	0.124	-2.37	0.911	0.22	0.627	1
lmo0936	-	Q8Y8G8	nitroflavin reductase	-	0.348	-1.76	0.98	0.07	0.551	-1.49
lmo0938	-	Q8Y8G6	protein-tyrosine-phosphatase	-	0.374	0.9	-	0	0.016	3.54
lmo0940	-	Q8Y8G4	hypothetical protein lmo0940	-	0	-4.51	0.374	-1.28	-	0
lmo0941	-	Q8Y8G3	hypothetical protein lmo0941	-	0.046	-0.85	0.264	-0.48	0.066	-0.86
lmo0942	-	Q8Y8G2	heat shock protein 90	-	0.032	-0.39	0.177	-0.25	0.064	-1.14
lmo0943	dps,flp,fri	Q8Y8G1	non-heme iron-binding ferritin	Yes	0.617	0.22	0.84	-0.63	0.049	5.51
lmo0945	-	Q8Y8F9	competence protein ComEC	-	-	0	0.46	-1.39	-	0
lmo0948	-	Q8Y8F6	transcriptional regulator	-	0.693	0.1	0.992	-0.02	0.465	0.18
lmo0949	-	Q8Y8F5	hypothetical protein lmo0949	-	0.65	-0.78	0.093	2.22	0.374	-1.18
lmo0950	-	Q8Y8F4	hypothetical protein lmo0950	-	0.053	0.33	0.885	0.39	0.006	0.76
lmo0951	-	Q8Y8F3	hypothetical protein lmo0951	-	0.184	2.16	0.128	0.66	0.097	0.54
lmo0952	-	Q8Y8F2	hypothetical protein lmo0952	-	1	0	0.931	0.02	0.992	0.02
lmo0955	-	Q8Y8E9	hypothetical protein lmo0955	-	0.001	0.74	0.006	0.76	0.003	1.01
lmo0956	-	Q8Y8E8	N-acetylglucosamine-6P-phosphate deacetylase	Yes	0.021	0.8	0.22	-1.15	0.004	2
lmo0957	nagB	Q8Y8E7	glucosamine-6-phosphate isomerase	Yes	0.314	0.48	0.3	-0.97	0.264	0.81
lmo0958	-	Q8Y8E6	GntR family transcirptional regulator	Yes	0.064	0.64	0.286	-2.17	0.032	1.08
lmo0960	-	Q8Y8E4	protease	-	0	-1.6	0.005	-0.71	0.004	-1.24
lmo0961	-	Q8Y8E3	protease	-	0	-1.76	0.003	-0.52	0.003	-1.66
lmo0962	lemA	Q8Y8E2	LemA protein	-	0.031	1.46	0.009	1.35	0.004	1.87
lmo0963	htpX	Q8Y8E1	heat shock protein HtpX	-	0.248	2.08	0.831	0.57	-	0
lmo0964	spxH	Q8Y8E0	hypothetical protein lmo0964	-	0.558	1.61	0	5.86	0.118	3.73
lmo0967	-	Q92D54	hypothetical protein lmo0967	-	0.396	-1.29	0.366	0.35	0.95	-0.16
lmo0968	nadK1	Q8Y8D7	inorganic polyphosphate/ATP-NAD kinase	-	0.145	0.57	0.248	0.17	0.007	0.33
lmo0969	-	Q8Y8D6	ribosomal large subunit pseudouridine synthetase	-	-	0	0.374	-1.41	0.119	-3.12
lmo0970	-	Q8Y8D5	enoyl-ACP reductase	-	0.032	-0.73	0.105	-0.24	0.186	-0.34
lmo0971	dltD	Q7AP78	DltD protein for D-alanine esterification of lipoteichoic acid and wall teichoic acid	-	0.012	-0.9	0.51	-0.08	0.001	-1.76
lmo0973	dltB	Q7AP77	DltB protein for D-alanine esterification of lipoteichoic acid and wall teichoic acid	-	0.744	0.62	0.424	0.35	0	-5.04
lmo0974	dltA	Q8Y8D4	D-alanine--poly(phosphoribitol) ligase subunit 1	-	0	-1.75	0.258	0.12	0	-3.09
lmo0975	rpiA	Q8Y8D3	ribose-5-phosphate isomerase A	-	0.154	0.24	0.534	-0.19	0.379	0.3
lmo0976	-	Q8Y8D2	hypothetical protein lmo0976	-	0.075	-0.44	0.498	-0.64	0.401	-1.75
lmo0977	-	Q8Y8D1	hypothetical protein lmo0977	-	0.869	0.04	0.134	-2.2	0.223	1.83
lmo0978	-	Q8Y8D0	branched-chain amino acid aminotransferase	-	0.071	-0.7	0.015	-2.03	0.937	-0.06
lmo0981	-	Q8Y8C7	transporter	-	0.105	-0.91	0.919	-0.24	0.444	-1.87
lmo0982	-	Q8Y8C6	peptidase	-	0	-0.8	0.095	-0.99	0.131	-0.45
lmo0983	-	Q8Y8C5	glutathione peroxidase	-	0.459	0.28	0.037	-1.25	0.234	-0.63
lmo0986	-	Q8Y8C2	antibiotic ABC transporter ATP-binding protein	-	0.514	1.54	0.614	-1.23	-	0
lmo0988	prfC	Q8Y8C0	peptide chain release factor 3	-	0.044	-0.4	0.825	-0.03	0.014	-0.59
lmo0997	clpE	Q8Y8B1	ATP-dependent protease	-	0.169	0.26	0.006	0.49	0.036	0.77
lmo1002	ptsH	P0A438	phosphocarrier protein HPr	-	0.791	0.11	0.588	-0.26	0.176	-0.3
lmo1003	ptsI	O31149	phosphotransferase system enzyme I	-	0.067	-0.37	0.256	0.05	0.02	-0.24
lmo1004	-	Q8Y8A6	hypothetical protein lmo1004	-	0.374	1.51	0.472	1.87	0	-5.15
lmo1005	-	Q8Y8A5	3-hydroxyisobutyrate dehydrogenase	-	0.722	1.06	0.255	2.57	0.619	1.21
lmo1006	-	Q8Y8A4	aminotransferase	-	0	0.5	0.006	0.86	0.175	0.3
lmo1008	-	Q92D14	hypothetical protein lmo1008	-	0.767	0.08	0.388	-0.75	0.469	2.53
lmo1010	-	Q8Y8A2	LysR family transcriptional regulator	-	0.253	0.25	0.34	2.39	0.806	0.05
lmo1011	dapH	Q8Y8A1	tetrahydrodipicolinate succinylase	-	0.591	-0.06	0.893	-0.06	0.149	0.52
lmo1012	-	Q8Y8A0	N-acyl-L-amino acid amidohydrolase	-	0.155	0.35	0.885	-0.04	0.261	0.73
lmo1013	-	Q8Y899	hypothetical protein lmo1013	-	0.008	0.64	0.132	0.49	0.033	0.43
lmo1014	gbuA	Q7AP76	glycine/betaine ABC transporter ATP-binding protein	-	0.772	0.04	0.036	-0.49	0.932	0.01
lmo1015	gbuB	Q7AP75	glycine/betaine ABC transporter permease	Yes	0.957	-0.01	0.252	-2.75	0.187	3.65
lmo1016	gbuC	Q8Y898	glycine/betaine ABC transporter substrate-binding protein	Yes	0	-4.69	0.116	-3.07	0.187	-0.62
lmo1017	-	Q8Y897	PTS glucose transporter subunit IIA	-	0.297	2.59	0.148	4.03	0.375	-2.05
lmo1018	cutC	Q8Y896	copper homeostasis protein CutC	-	0.755	-0.09	0.95	0.02	0.921	-0.39
lmo1019	-	Q8Y895	hypothetical protein lmo1019	-	0.072	0.46	0.113	0.31	0.187	0.26
lmo1020	-	Q8Y894	hypothetical protein lmo1020	-	0.016	0.55	0.034	0.62	0.05	0.69
lmo1021	-	Q8Y893	two-component sensor histidine kinase	-	0.026	0.29	0.032	0.48	0.816	0.05
lmo1022	-	Q8Y892	two-component response regulator	-	0.131	0.52	0.05	0.52	0.005	0.48
lmo1023	-	Q92CZ9	potassium transporter	-	0.888	-0.05	0.905	-0.32	0.221	2.44
lmo1024	-	Q8Y891	hypothetical protein lmo1024	-	0.374	1.69	0.11	-3.13	-	0
lmo1025	-	Q8Y890	hypothetical protein lmo1025	-	0.374	1.44	0.059	3.12	0.085	2.77
lmo1026	-	Q8Y889	LytR protein	-	0.47	0.08	0.411	0.21	0.502	-0.15
lmo1027	rnj	Q92CZ5	hypothetical protein lmo1027	-	0.657	0.06	0.892	-0.03	0.39	0.14
lmo1028	rpoY	Q92CZ4	hypothetical protein lmo1028	-	0.069	0.63	0.301	-2.43	0.144	1.25
lmo1029	-	Q8Y888	hypothetical protein lmo1029	-	0.143	-0.32	0.716	-0.07	0.426	1.82
lmo1030	-	Q8Y887	LacI family transcriptional regulator	-	0.113	0.24	0.163	-0.18	0.379	0.26
lmo1039	-	Q8Y878	ABC transporter ATP-binding protein	-	-	0	-	0	0.201	2.59
lmo1041	-	Q8Y876	molybdate ABC transporter substrate-binding protein	-	0.973	0.09	-	0	-	0
lmo1042	-	Q8Y875	molybdopterin biosynthesis protein MoeA	-	0.058	2.27	0.149	1.85	0.374	1.06
lmo1047	moaA	Q8Y870	molybdenum cofactor biosynthesis protein A	-	-	0	0.753	0.44	0	2.96
lmo1051	def	Q8Y866	peptide deformylase	-	0.117	3.77	0.454	2.52	0.391	2.11
lmo1052	pdhA	Q8Y865	pyruvate dehydrogenase subunit E1 alpha	-	0.092	-0.16	0.572	-0.2	0.97	-0.01
lmo1053	PdhB	Q8Y864	pyruvate dehydrogenase subunit E1 beta	-	0.023	-0.24	0.727	-0.08	0.144	0.32
lmo1054	pdhC	Q8Y863	dihydrolipoamide acetyltransferase	-	0.129	-0.17	0.743	-0.03	0.913	0.01
lmo1055	PdhD	Q8Y862	dihydrolipoamide dehydrogenase	-	0.422	0.08	0.194	-0.2	0.194	-0.22
lmo1058	-	P67356	hypothetical protein lmo1058	-	0.116	-1.27	0.119	-1.54	-	0
lmo1059	-	Q8Y859	hypothetical protein lmo1059	-	0.75	-0.11	0.44	-0.7	0.298	0.83
lmo1064	-	Q8Y854	transporter	-	0.805	0.09	0.07	0.7	0.979	0.08
lmo1065	-	Q8Y853	hypothetical protein lmo1065	-	0.176	-0.22	0.001	-0.49	0.544	0.21
lmo1066	-	Q8Y852	myo-inositol-1(or 4)-monophosphatase	-	0.668	-1.86	0	-6.51	0.116	-5.18
lmo1067	-	Q8Y851	GTP-binding elongation factor	Yes	0.004	-0.61	0.003	-0.55	0.088	-0.66
lmo1068	-	Q8Y850	hypothetical protein lmo1068	Yes	0.072	0.3	0.01	0.94	0.02	0.47
lmo1069	-	Q8Y849	hypothetical protein lmo1069	-	0.107	2.18	0.404	1.18	0.21	1.85
lmo1072	pycA	Q8Y846	pyruvate carboxylase	-	0.033	-0.37	0.067	-0.41	0.025	-0.59
lmo1073	-	Q8Y845	metal ABC transporter substrate-binding protein	-	0.053	-0.73	0.074	-0.39	0.062	-0.56
lmo1075	tagH	Q8Y843	teichoic acid ABC transporter ATP-binding protein	-	0.014	0.69	0.049	0.86	0.205	0.43
lmo1076	-	Q8Y842	autolysin	-	0.538	0.09	0.534	0.04	0.125	0.39
lmo1077	-	Q8Y841	teichoic acid biosynthesis protein B	-	0.113	0.16	0.193	0.41	0.644	-0.11
lmo1078	-	Q8Y840	UDP-glucose pyrophosphorylase	-	0.412	0.24	0.824	-0.09	0.887	0.07
lmo1079	-	Q8Y839	hypothetical protein lmo1079	Yes	0.003	-0.7	0.707	-0.08	0.672	-0.2
lmo1080	-	Q8Y838	teichoic acid biosynthesis protein GgaB	-	0.026	-0.6	0.033	-0.86	0.024	-4.31
lmo1081	-	Q8Y837	glucose-1-phosphate thymidyl transferase	-	0.906	0.02	0.717	-0.12	0.053	-0.51
lmo1082	-	Q8Y836	dTDP-sugar epimerase	-	0.147	-0.45	0.279	-0.25	0.197	-0.47
lmo1083	-	Q8Y835	dTDP-D-glucose 4,6-dehydratase	-	0.306	-0.33	0.064	-0.31	0.06	-0.78
lmo1084	-	Q8Y834	DTDP-L-rhamnose synthetase	-	0.998	0	0.33	-0.42	0.317	2.62
lmo1085	-	Q8Y833	teichoic acid biosynthesis protein B	-	0.147	-0.17	0.098	0.6	0.932	-0.04
lmo1086	tarI	Q8Y832	2-C-methyl-D-erythritol 4-phosphate cytidylyltransferase	-	0.496	0.08	0.849	0.07	0.119	0.33
lmo1087	tarJ	Q8Y831	glucitol dehydrogenase	-	0.021	0.34	0.418	0.11	0.159	0.22
lmo1088	tagB	Q8Y830	teichoic acid biosynthesis protein B	-	0.019	0.56	0.012	0.64	0.815	0.04
lmo1090	-	Q8Y828	glycosyltransferase	-	0.386	-0.11	0.123	0.37	0.928	-0.02
lmo1091	-	Q8Y827	glysosyltransferase	-	0.479	0.15	0.126	0.24	0.736	-0.05
lmo1092	-	Q8Y826	nicotinate phosphoribosyltransferase	-	0.26	0.09	0.391	0.06	0.594	0.06
lmo1093	nadE	Q8Y825	NAD synthetase	-	0.057	0.29	0.624	0.1	0.038	0.42
lmo1096	guaA	Q8Y822	GMP synthase	-	0.672	-0.04	0.104	0.18	0.032	-0.23
lmo1100	cadA	P58414	Probable cadmium-transporting ATPase	-	0.047	-1.11	0.722	0.16	0.019	-0.84
lmo1113	-	Q8Y806	Lmo1113 protein	-	0	4.5	-	0	0	4.64
lmo1118	-	Q8Y801	hypothetical protein lmo1118	-	0.227	-0.19	0.267	-0.17	0.103	-0.54
lmo1119	-	Q8Y800	methylase	-	0.399	-1.2	0.117	-2.07	0.71	-0.65
lmo1121	-	Q8Y7Z8	hypothetical protein lmo1121	-	0.518	-1.06	0.546	-1.2	0.208	2.27
lmo1122	-	Q8Y7Z7	hypothetical protein lmo1122	-	0.118	2.44	0.514	1.05	0.913	-0.15
lmo1131	-	Q8Y7Y8	ABC transporter ATP-binding protein	-	0.216	-0.2	0.886	0.04	0.256	-0.51
lmo1132	-	Q8Y7Y7	ABC transporter ATP-binding protein	-	0.008	-0.93	0.341	-0.46	0.209	-0.35
lmo1138	clpP	Q8Y7Y1	ATP-dependent Clp protease proteolytic subunit	Yes	0.681	0.1	0.891	-0.03	0.766	-0.13
lmo1140	-	Q8Y7X9	hypothetical protein lmo1140	Yes	-	0	-	0	0.12	4.04
lmo1188	-	Q8Y7T3	hypothetical protein lmo1188	-	0.079	0.99	0.007	1.54	0.077	0.8
lmo1209	-	Q8Y7R2	hypothetical protein lmo1209	-	0.225	0.56	0.097	4.25	0.115	0.54
lmo1217	-	Q8Y7Q5	endo-1,4-beta-glucanase and to aminopeptidase	-	0.018	-0.26	0.675	0.09	0.06	-0.65
lmo1218	-	Q8Y7Q4	rRNA methylase	-	0.912	-0.04	0.155	-0.76	0.874	0.04
lmo1221	pheS	Q8Y7Q2	phenylalanyl-tRNA synthetase subunit alpha	-	0.374	-0.16	0.135	-0.86	0.591	0.19
lmo1223	-	Q8Y7Q0	ABC transporter ATP-binding proteins	-	0.118	-1.98	0.327	1.27	0.043	2.42
lmo1224	-	Q8Y7P9	hypothetical protein lmo1224	-	0.011	-0.63	0.317	-0.23	0.068	-0.39
lmo1226	-	Q8Y7P7	transporter	-	0.004	0.72	0.041	0.8	0.037	0.69
lmo1228	rnhC	Q8Y7P5	ribonuclease HIII	-	0.43	0.23	0.006	0.79	0.22	-0.37
lmo1231	-	Q8Y7P2	DNA polymerase beta	-	0.088	0.33	0.107	0.35	0.01	-0.63
lmo1232	mutS2	Q8Y7P1	recombination and DNA strand exchange inhibitor protein	-	0.796	0.03	0.963	0.01	0.179	-0.43
lmo1233	trxA	P0A4L3	thioredoxin	-	0.117	3.1	0.374	-1.33	0.9	0.35
lmo1234	uvrC	Q8Y7P0	excinuclease ABC subunit C	-	0.002	0.69	0.037	0.36	0.788	0.06
lmo1235	-	Q8Y7N9	aspartate kinase	-	0.228	-0.27	0.388	0.18	0.073	-0.33
lmo1236	-	Q8Y7N8	hypothetical protein lmo1236	-	0.172	-0.33	0.9	-0.06	0.663	-0.19
lmo1237	murI,racE	Q8Y7N7	glutamate racemase	-	0.116	-3.07	0.46	-1.79	0.446	-1.85
lmo1238	rph	Q8Y7N6	ribonuclease PH	-	0.641	-0.03	0.127	-5.28	0.374	2.48
lmo1239	-	Q8Y7N5	nucleoside-triphosphatase	-	0.485	-2.19	0.469	-2.23	0.361	-2.42
lmo1240	-	Q8Y7N4	hypothetical protein lmo1240	-	-	0	0.374	1.88	0.426	2.19
lmo1241	-	Q8Y7N3	hypothetical protein lmo1241	Yes	0.003	2.12	-	0	0.009	5.39
lmo1242	-	Q8Y7N2	hypothetical protein lmo1242	-	0.179	0.97	0	-5.05	0.374	-0.96
lmo1246	dbpA	Q8Y7M8	ATP-dependent RNA helicase	-	0.799	0.07	0.123	0.35	0.686	-0.07
lmo1251	-	Q8Y7M3	Fnr/Crp family transcriptional regulator	-	0.078	0.7	0.007	0.94	0.211	-2.78
lmo1253	-	Q8Y7M1	GntR family transcriptional regulator	-	0.17	-2.46	0.134	2.36	0.374	1.24
lmo1254	-	Q8Y7M0	alpha,alpha-phosphotrehalase	-	0.005	-0.81	0.393	-0.11	0.007	-0.96
lmo1255	-	Q8Y7L9	PTS trehalose transporter subunit IIBC	-	0.002	-0.95	0.286	-0.33	0.017	-1.14
lmo1257	-	Q92CE7	hypothetical protein lmo1257	-	0.029	-0.38	0.378	0.19	0.558	0.34
lmo1259	proA	Q93Q55	gamma-glutamyl phosphate reductase	-	0.123	-0.29	0.283	-0.12	0.003	-0.73
lmo1260	proB	Q93Q56	gamma-glutamyl kinase	-	0.615	0.1	0.032	0.39	0.004	-0.91
lmo1261	-	Q8Y7L6	hypothetical protein lmo1261	Yes	0.013	1.24	0.374	1.36	0.021	2.54
lmo1266	-	Q8Y7L1	hypothetical protein lmo1266	-	0.359	1.59	0.538	-1.5	0.012	0.5
lmo1267	tig	Q8Y7L0	trigger factor	-	0.049	-0.37	0.038	-0.42	0.599	-0.16
lmo1268	clpX	Q8Y7K9	ATP-dependent protease ATP-binding subunit ClpX	-	0.088	0.2	0.856	-0.04	0.393	0.21
lmo1269	-	Q8Y7K8	type I signal peptidase	-	0.236	0.25	0.245	0.43	0.493	0.31
lmo1270	-	Q8Y7K7	type I signal peptidase	-	0.477	2.75	0	-7.04	0.278	3.01
lmo1271	-	Q8Y7K6	type I signal peptidase	-	0.346	0.22	0.154	-3.83	0.517	-2.03
lmo1272	-	Q8Y7K5	ribosomal biogenesis GTPase	-	0.305	-0.3	0.216	-0.28	0.868	-0.02
lmo1273	rnhB	Q8Y7K4	ribonuclease HII	-	0.997	-0.01	0.116	2.43	-	0
lmo1275	topA	Q8Y7K2	DNA topoisomerase I	-	0.006	0.67	0.054	0.56	0.022	0.51
lmo1276	trmFO,gid	Q8Y7K1	tRNA (uracil-5-)-methyltransferase Gid	-	0.346	0.27	0.594	-0.17	0.037	0.81
lmo1279	hslU,clpY	Q8Y7J8	ATP-dependent protease ATP-binding subunit HslU	-	0.004	0.74	0.002	0.69	0.028	0.22
lmo1280	codY	Q8Y7J7	transcriptional repressor CodY	-	0.208	-0.17	0.631	-0.06	0.515	0.16
lmo1283	-	Q8Y7J4	LacX protein	-	0.113	0.42	0.162	-0.23	0.556	0.18
lmo1284	plsY	Q8Y7J3	hypothetical protein lmo1284	-	0.521	-2.06	0.374	-2.22	0.116	3.59
lmo1285	-	Q8Y7J2	hypothetical protein lmo1285	-	0.543	-1.26	0.961	0.12	0.374	-1.68
lmo1286	parE	Q8Y7J1	DNA topoisomerase IV subunit B	-	0.134	-0.37	0.7	-0.1	0.058	-0.59
lmo1287	parC	Q8Y7J0	DNA topoisomerase IV subunit A	-	0.012	-0.58	0.408	-0.1	0.02	-0.51
lmo1291	-	Q8Y7I6	acyltransferase	-	0.075	0.71	0.273	0.61	0.034	0.84
lmo1292	-	Q8Y7I5	glycerophosphodiester phosphodiesterase	-	0.001	0.77	0.496	-0.22	0.001	1.12
lmo1293	glpD	Q8Y7I4	glycerol-3-phosphate dehydrogenase	Yes	0	1.58	0.019	0.78	0	2.48
lmo1294	miaA	Q8Y7I3	tRNA delta(2)-isopentenylpyrophosphate transferase	-	0.796	-0.51	0.374	1.93	0.374	1.7
lmo1296	hflX	Q8Y7I2	hypothetical protein lmo1296	-	0.441	-0.1	0.138	0.31	0.244	-0.19
lmo1297	-	Q8Y7I1	aluminum resistance protein	-	0.493	0.18	0.013	0.35	0.492	-0.08
lmo1298	glnR	Q92C55	glutamine synthetase repressor	-	0.124	1.98	0.51	-1.23	0.118	-2.05
lmo1299	glnA	Q8Y7I0	glutamine synthetase	-	0.52	0.07	0.857	0.03	0.605	-0.1
lmo1304	-	Q8Y7H5	hypothetical protein lmo1304	-	0.206	-3.26	0.803	0.75	0.973	-0.08
lmo1305	tkt	Q8Y7H4	transketolase	-	0.137	0.14	0.332	0.07	0.859	0.03
lmo1306	-	P67288	hypothetical protein lmo1306	-	0.859	-0.05	0.486	-0.3	0.925	-0.02
lmo1307	-	Q8Y7H3	hypothetical protein lmo1307	-	0.445	0.29	0.02	0.63	0.036	0.86
lmo1308	-	Q8Y7H2	hypothetical protein lmo1308	-	0.481	0.13	0.72	0.16	0.103	0.41
lmo1313	pyrH,smbA	P65927	uridylate kinase	-	0.571	0.1	0.053	-0.35	0.163	-0.22
lmo1314	frr	Q8Y7G7	ribosome recycling factor	-	0.08	-0.79	0.169	-1.17	0.979	0.02
lmo1315	uppS	Q8Y7G6	UDP pyrophosphate synthase	-	0.36	-1.42	0.136	-2.34	0.707	0.7
lmo1317	dxr	Q8Y7G4	1-deoxy-D-xylulose 5-phosphate reductoisomerase	-	0.431	0.14	0.55	0.11	0.073	0.3
lmo1318	-	Q8Y7G3	hypothetical protein lmo1318	-	0.857	-0.04	0.092	-0.28	0.683	-0.13
lmo1319	proS	Q8Y7G2	prolyl-tRNA synthetase	-	0.107	-0.44	0.14	0.14	0.631	-0.21
lmo1320	polC	Q8Y7G1	DNA polymerase III PolC	-	0.602	0.06	0.028	0.35	0.564	-0.07
lmo1321	rimP	Q8Y7G0	hypothetical protein lmo1321	-	0.543	1.99	0.517	-2.15	0.289	-2.46
lmo1322	nusA	Q8Y7F9	transcription elongation factor NusA	-	0.877	0.03	0.124	0.27	0.25	-0.13
lmo1323	-	Q8Y7F8	hypothetical protein lmo1323	-	0.15	-2.01	0.247	-1.87	0.527	-1.49
lmo1324	-	Q8Y7F7	hypothetical protein lmo1324	-	0.012	-5.32	0	-6.4	0.374	-2.5
lmo1325	infB	Q8Y7F6	translation initiation factor IF-2	-	0.291	0.16	0.188	0.32	0.141	-0.23
lmo1327	rbfA	Q8Y7F4	ribosome-binding factor A	-	0.357	-2.64	0.193	-1.23	0.27	3.22
lmo1328	truB	Q8Y7F3	tRNA pseudouridine synthase B	-	0.33	0.52	0.834	-0.12	0.667	-0.07
lmo1330	rpsO	Q92C24	30S ribosomal protein S15	-	0.238	-1	0.079	1.06	0.781	-0.19
lmo1331	pnp	Q8Y7F1	polynucleotide phosphorylase	-	0.016	-0.27	0.071	-0.3	0.005	-0.39
lmo1333	-	Q8Y7E9	hypothetical protein lmo1333	-	0.971	0.01	0.792	0.09	0.002	0.64
lmo1334	-	Q8Y7E8	hypothetical protein lmo1334	-	0.422	1.74	0.05	1.21	0.16	-3.85
lmo1335	rpmG1	P66219	50S ribosomal protein L33	-	0.036	-0.59	0.457	-0.41	0.673	0.37
lmo1336	-	Q8Y7E7	5-formyltetrahydrofolate cyclo-ligase	-	0.116	-3.14	-	0	-	0
lmo1337	-	Q8Y7E6	hypothetical protein lmo1337	-	0.809	0.04	0.099	4.3	0.117	-3.74
lmo1339	-	Q8Y7E4	glucose kinase	-	0.477	-0.28	0.581	-0.29	0.698	0.26
lmo1340	-	Q8Y7E3	hypothetical protein lmo1340	Yes	0.067	1.5	0.353	-1.79	0.146	3.31
lmo1348	gcvT	Q8Y7D5	glycine cleavage system aminomethyltransferase T	-	0.218	0.55	0.282	1.79	0.221	-0.29
lmo1349	gcvPA	Q8Y7D4	glycine dehydrogenase subunit 1	-	0.2	0.23	0.025	0.43	0.249	0.49
lmo1350	gcvPB	Q8Y7D3	glycine dehydrogenase subunit 2	-	0.009	0.41	0.52	0.19	0.032	0.54
lmo1351	-	Q8Y7D2	hypothetical protein lmo1351	-	0.404	0.23	0.045	0.56	0.188	-0.35
lmo1353	-	Q8Y7D0	hypothetical protein lmo1353	-	-	0	0.374	1.46	0.121	-3.16
lmo1354	-	Q8Y7C9	aminopeptidase P	-	0.048	-0.59	0.004	-1.21	0.018	-0.52
lmo1355	efp	P64032	elongation factor P	-	0.433	-0.39	0.537	-1.68	0.088	-0.75
lmo1356	-	Q8Y7C8	acetyl-CoA carboxylase subunit (biotin carboxyl carrier subunit)	-	0.331	-3.24	0.072	-6.71	0.116	-6.94
lmo1357	-	Q8Y7C7	acetyl-CoA carboxylase biotin carboxylase subunit	-	0.11	0.25	0.037	0.48	0.333	-0.21
lmo1358	-	Q92BZ6	hypothetical protein lmo1358	-	0.956	0.14	0.463	-1.37	0.12	-0.23
lmo1359	nusB	Q8Y7C6	transcription antitermination protein NusB	-	0.017	0.5	0.762	0.05	0.254	0.33
lmo1360	folD	Q8Y7C5	bifunctional 5,10-methylene-tetrahydrofolate dehydrogenase/ 5,10-methylene-tetrahydrofolate cyclohydrolase	-	0.181	0.38	0.381	2.63	0.569	-2.09
lmo1361	xseA	Q8Y7C4	exodeoxyribonuclease VII large subunit	-	0.616	0.2	0.824	-0.44	0.97	-0.08
lmo1363	-	Q8Y7C2	geranyltranstransferase	-	0.272	2.02	0.771	0.02	0.432	1.48
lmo1364	cspLA,cspA,cspL	P0A355	cold-shock protein	-	0.09	0.61	0.352	0.33	0.011	1.91
lmo1365	dxs	Q8Y7C1	1-deoxy-D-xylulose-5-phosphate synthase	-	0.029	0.88	0.028	0.45	0.022	0.65
lmo1366	-	Q8Y7C0	hypothetical protein lmo1366	-	0.7	-0.12	0.331	-1.98	0.426	-1.75
lmo1367	argR	Q8Y7B9	arginine repressor ArgR	Yes	0.59	-1.05	0.482	-1.81	0.374	2
lmo1368	recN	Q8Y7B8	DNA repair protein	-	0.009	0.38	0.199	0.45	0.017	0.74
lmo1369	-	Q8Y7B7	phosphotransbutyrylase	-	0.154	-0.66	0.135	-2.82	0.903	-0.24
lmo1370	buk	Q8Y7B6	butyrate kinase	-	0.468	0.29	0.503	0.2	0.172	0.32
lmo1371	-	Q8Y7B5	dihydrolipoamide dehydrogenase	-	0.402	0.11	0.779	-0.07	0.497	0.14
lmo1372	-	Q8Y7B4	branched-chain alpha-keto acid dehydrogenase subunit E1	-	0.814	-0.09	0.66	-0.17	0.308	0.36
lmo1373	-	Q8Y7B3	branched-chain alpha-keto acid dehydrogenase subunit E1	-	0.391	0.18	0.681	-0.11	0.785	0.1
lmo1374	-	Q8Y7B2	branched-chain alpha-keto acid dehydrogenase subunit E2	-	0.01	0.63	0.102	0.36	0.986	0
lmo1375	-	Q8Y7B1	aminotripeptidase	Yes	0.012	2.02	0.992	0.02	0.014	5.64
lmo1376	-	Q8Y7B0	6-phosphogluconate dehydrogenase	Yes	0.029	0.25	0.447	0.05	0.013	0.54
lmo1377	lisR	Q92BX8	two-component response regulator	-	0.347	0.24	0.97	-0.02	0.857	-0.06
lmo1378	lisK	Q7AP74	two-component sensor histidine kinase	-	0.005	1.4	0.011	1.25	0.013	0.89
lmo1379	yidC1	Q8Y7A9	sporulation protein SpoJ	-	0.012	0.5	0	1.19	0.023	0.88
lmo1381	acyP	Q8Y7A7	acylphosphatase	-	0.534	-1.56	0.374	-1.97	0.117	3.86
lmo1383	fni	Q8Y7A5	isopentenyl pyrophosphate isomerase	-	0.386	0.13	0.132	-0.29	0.055	0.49
lmo1384	trhO	Q8Y7A4	hypothetical protein lmo1384	-	0.798	0.04	0.934	0.03	0.629	0.16
lmo1386	ftsK	Q8Y7A3	DNA translocase	-	0.04	0.29	0.055	0.57	0.385	-0.17
lmo1387	-	Q8Y7A2	pyrroline-5-carboxylate reductase	-	0.007	0.96	0.218	2.11	0.062	0.88
lmo1388	tcsA	Q48754	CD4+ T cell-stimulating antigen, lipoprotein	-	0.665	0.06	0.007	0.51	0.104	-0.35
lmo1389	-	Q8Y7A1	sugar ABC transporter ATP-binding protein	-	0.032	-0.52	0.632	-0.06	0.007	-0.63
lmo1392	-	Q8Y798	peptidase	-	0.011	-0.41	0.58	-0.08	0.899	-0.02
lmo1393	-	Q8Y797	peptidase	-	0.009	0.4	0.629	0.14	0.025	0.4
lmo1395	-	Q8Y795	hypothetical protein lmo1395	-	0.001	0.59	0.088	0.43	0.644	0.11
lmo1396	-	Q8Y794	phosphatidylglycerophosphate synthase	-	0.301	2.12	0.33	-0.66	0.285	2.62
lmo1397	cinA	Q8Y793	competence damage-inducible protein CinA	-	0.041	0.55	0.114	0.42	0.441	-0.18
lmo1398	recA	P0DJP0	recombinase A	-	0.06	-0.37	0.418	-0.22	0.111	-0.43
lmo1399	rny	P0DJP2	phosphodiesterase	-	0.665	-0.06	0.179	0.31	0.071	-0.43
lmo1400	-	Q8Y792	N-acetyltransferase	-	0.017	0.6	0.051	0.7	0.573	0.17
lmo1401	-	Q8Y791	hypothetical protein lmo1401	-	0.672	0.07	0.383	-0.17	0.362	0.24
lmo1402	-	Q8Y790	hypothetical protein lmo1402	-	0.538	-0.14	0.962	-0.03	0.147	4.44
lmo1403	mutS	Q8Y789	DNA mismatch repair protein MutS	-	0.018	0.27	0.085	0.4	0.64	0.08
lmo1404	mutL	Q8Y788	DNA mismatch repair protein	-	0.116	0.46	0.058	0.54	0.188	0.43
lmo1405	-	Q8Y787	anti-terminator regulatory protein	-	0.719	-0.78	0.751	0.64	0.72	0.92
lmo1406	pflB	Q8Y786	pyruvate formate-lyase	-	0.003	-1.38	0.012	-0.72	0	-1.32
lmo1408	-	Q7AP72	hypothetical protein lmo1408	-	0.477	0.09	0.116	-2.89	0.374	-1.26
lmo1414	-	Q8Y782	acetyl-CoA:acetyltransferase	-	0.302	-0.32	0.228	-0.67	0.229	0.7
lmo1415	-	Q8Y781	hydroxy-3-methylglutaryl-CoA synthase	-	0.066	0.16	0.99	0	0.163	0.44
lmo1418	-	Q8Y778	hypothetical protein lmo1418	-	0.87	0.05	0.383	-1.25	0.374	-1.26
lmo1419	-	Q8Y777	hypothetical protein lmo1419	-	0	-4.38	0.374	-1.38	0.374	1.32
lmo1420	murB	Q8Y776	UDP-N-acetylenolpyruvoylglucosamine reductase	-	0.839	-0.03	0.061	0.2	0.564	-0.06
lmo1421	-	Q7AP69	glycine/betaine ABC transporter ATP-binding protein	Yes	0	2.19	0.726	0.14	0.006	4.01
lmo1422	-	Q8Y775	glycine/betaine ABC transporter permease	Yes	0	2.35	0.248	0.25	0	3.69
lmo1423	-	Q8Y774	hypothetical protein lmo1423	-	0.759	-0.15	0.446	0.35	0.639	-0.09
lmo1425	opuCD	Q7AP68	glycine/betaine ABC transporter permease	Yes	0.374	3.01	-	0	0.118	5.47
lmo1426	opuCC	Q7AP67	glycine/betaine ABC transporter substrate-binding protein	Yes	0	2.27	0.374	-0.37	0	4.61
lmo1428	opuCA	Q7AP65	glycine/betaine ABC transporter ATP-binding protein	Yes	0.003	2.47	0.326	-1.75	0	4.63
lmo1431	-	Q8Y770	ABC transporter ATP-binding protein	-	0.507	-0.12	0.359	0.24	0.244	-0.25
lmo1432	-	Q8Y769	hypothetical protein lmo1432	Yes	0	1.47	0.024	0.88	0.006	1.47
lmo1433	-	Q8Y768	glutathione reductase	Yes	0.002	3.21	-	0	0.023	3.41
lmo1434	rnj	Q8Y767	hypothetical protein lmo1434	Yes	0.188	0.26	0.14	0.44	0.279	0.27
lmo1435	dapA	Q8Y766	dihydrodipicolinate synthase	Yes	0.445	0.21	0.938	0.04	0.413	0.59
lmo1436	-	Q8Y765	aspartate kinase	-	0.515	0.16	0.644	0.13	0.65	0.03
lmo1437	asd	Q8Y764	aspartate-semialdehyde dehydrogenase	-	0.089	-0.16	0.001	-0.74	0.155	-0.23
lmo1438	-	Q8Y763	penicillin-binding protein	-	0.94	0.01	0.539	0.09	0.648	-0.09
lmo1439	sodA,sod	P28764	superoxide dismutase	Yes	0.177	0.67	0.514	-1.31	0.114	1.75
lmo1440	-	Q8Y762	hypothetical protein lmo1440	-	0.752	-0.06	0.083	0.47	0.002	-1.05
lmo1445	zurR	P0A3E6	ZurR family transcriptional regulator	-	0.117	3.77	0.925	0.28	0.374	2.24
lmo1447	zurA	Q9XDA6	metal (zinc) transport protein(ABC transporter, ATP-binding protein)	-	0.865	-0.05	0.098	0.18	0.912	0.01
lmo1448	ppaC	Q8Y757	manganese-dependent inorganic pyrophosphatase	-	0.974	0	0.592	0.12	0.875	-0.03
lmo1449	nfo	Q8Y756	endonuclease IV	-	0.461	-0.3	0.79	-0.13	0.827	0.16
lmo1450	cshB	Q8Y755	DEAD/DEAH box helicase	-	0.983	0	0.025	0.74	0.418	0.15
lmo1452	-	P53434	hypothetical protein lmo1452	-	0.035	0.63	0	0.42	0.001	1.24
lmo1453	-	Q7AP64	hypothetical protein lmo1453	-	0.048	0.48	0.794	-0.07	0.224	0.38
lmo1454	sigA,rpoD	P52331	RNA polymerase sigma factor RpoD	Yes	0.184	0.24	0.71	0.11	0.459	0.16
lmo1455	dnaG	P47762	DNA primase	-	0.023	0.6	0.139	0.65	0.096	0.46
lmo1456	-	P52309	hypothetical protein lmo1456	-	0.088	-2.79	0.566	-1.2	0.317	-1.65
lmo1457	-	P67195	hypothetical protein lmo1457	-	0.523	0.16	0.444	0.26	0.243	0.36
lmo1458	glyS	Q8Y754	glycyl-tRNA synthetase subunit beta	-	0.732	-0.06	0.35	-0.16	0.003	-0.53
lmo1459	glyQ	Q8Y753	glycyl-tRNA synthetase subunit alpha	-	0.418	-0.1	0.82	-0.03	0.06	-0.24
lmo1462	era	Q8Y750	GTP-binding protein Era	-	0.168	-0.16	0.267	-0.27	0.204	-0.28
lmo1463	-	Q8Y749	cytidine deaminase	-	-	0	0.374	1.42	0.133	2.41
lmo1465	ybeY	Q8Y747	metalloprotease	-	0.829	0.63	0.165	-2.93	0.392	2.07
lmo1466	-	Q8Y746	hypothetical protein lmo1466	-	0.974	0.02	0.434	1.91	0.565	0.22
lmo1467	-	Q7AP63	phosphate starvation-induced protein PhoH	-	0.116	4.56	-	0	0.23	3.16
lmo1468	-	Q92BP2	hypothetical protein lmo1468	-	0.052	-1.49	0.114	-1.74	0.316	-0.83
lmo1469	rpsU	P0DJP1	30S ribosomal protein S21	-	0.002	-3.42	0.032	-3.38	0.023	-1.92
lmo1470	-	Q7AP62	16S ribosomal RNA methyltransferase RsmE	-	0.961	-0.14	0	-5.06	0.374	-1.71
lmo1471	prmA	P0DJO9	ribosomal protein L11 methyltransferase	-	0.612	0.09	0.564	-0.19	0.302	0.35
lmo1472	dnaJ	P0DJM1	molecular chaperone DnaJ	-	0.932	0.01	0.277	-0.13	0.319	-0.17
lmo1473	dnaK	P0DJM2	molecular chaperone DnaK	-	0.254	-0.23	0.438	-0.13	0.688	0.08
lmo1474	grpE	P0DJM3	heat shock protein GrpE	-	0.007	-1.54	0.075	-1.03	0.513	-0.45
lmo1475	hrcA	P0DJM4	heat-inducible transcription repressor	-	0.002	0.56	0.003	0.57	0	0.9
lmo1476	hemN	Q8Y745	coproporphyrinogen III oxidase	-	0.139	0.31	0.433	0.2	0.093	0.71
lmo1477	-	Q8Y744	oxidoreductase	-	0	2.57	0.374	-0.7	0.374	-0.88
lmo1479	lepA	Q8Y742	GTP-binding protein LepA	-	0.456	0.12	0.007	0.47	0.907	-0.03
lmo1480	rpsT	P66503	30S ribosomal protein S20	-	0.019	-1.5	0.29	-0.36	0.036	-1.25
lmo1481	-	Q8Y741	DNA polymerase III subunit delta	-	0.054	0.36	0.131	-0.36	0.441	-1.45
lmo1486	rsfS	Q92BM7	hypothetical protein lmo1486	-	0.03	-0.81	0.103	-1.11	0.614	-0.19
lmo1488	nadD	Q8Y735	nicotinic acid mononucleotide adenylyltransferase	-	0.116	-1.84	0.124	-1.85	0.746	-0.44
lmo1489	-	Q8Y734	hypothetical protein lmo1489	-	0.27	-0.57	0.243	-3.49	0.308	-0.2
lmo1490	aroE	Q8Y733	shikimate 5-dehydrogenase	-	0.104	0.24	0.975	-0.01	0.45	-2.07
lmo1491	-	Q8Y732	GTP-binding protein	-	0.005	-0.73	0.019	-0.75	0.27	-0.2
lmo1492	-	Q8Y731	hypothetical protein lmo1492	-	0.033	-0.51	0.203	-0.46	0.473	-0.38
lmo1493	-	Q8Y730	oligopeptidase	-	0.003	-0.72	0.006	-0.85	0.066	-0.73
lmo1494	mtnN	Q8Y729	5\'-methylthioadenosine/S-adenosylhomocysteine nucleosidase	-	0.002	0.94	0.01	0.73	0.002	0.86
lmo1495	-	Q8Y728	hypothetical protein lmo1495	-	0.052	0.87	0.113	0.94	0.031	0.69
lmo1496	greA	P64277	transcription elongation factor GreA	-	0.795	-0.11	0.325	-0.86	0.468	0.63
lmo1497	udk	Q8Y727	uridine kinase	-	0.184	-0.25	0.396	-1.65	0.946	-0.01
lmo1498	trmR	Q8Y726	O-methyltransferase	-	0.116	-3.68	0.374	-1.81	0.385	-1.81
lmo1499	mltG	Q8Y725	hypothetical protein lmo1499	-	0.332	0.06	0.083	0.66	0.277	-0.15
lmo1500	-	Q8Y724	hypothetical protein lmo1500	-	0.116	-2.72	0.374	1.66	-	0
lmo1502	-	Q8Y723	Holliday junction resolvase	-	-	0	0.978	0.06	0.483	-1.59
lmo1504	alaS	Q8Y722	alanyl-tRNA synthetase	-	0.022	-0.35	0.494	0.09	0.012	-0.4
lmo1508	-	Q8Y718	histidine kinase	-	0	3.87	0.848	0.37	-	0
lmo1509	recD2	Q8Y717	exodeoxyribonuclease V	-	0.372	0.1	0.05	0.53	0.29	0.14
lmo1510	-	Q8Y716	hypothetical protein lmo1510	-	0.823	-0.08	0.301	-0.54	0.53	0.35
lmo1511	-	Q8Y715	hypothetical protein lmo1511	-	0.974	0.07	0.504	-1.37	0.941	-0.14
lmo1512	mnmA,trmU	Q8Y714	tRNA-specific 2-thiouridylase	-	0.896	0.02	0.133	-0.37	0.833	-0.05
lmo1513	-	Q8Y713	iron-sulfur cofactor synthesis protein	-	0.896	-0.07	0.33	-2.35	0.39	0.51
lmo1514	-	Q8Y712	recombination factor protein RarA	-	0.048	0.58	0.024	0.73	0.257	2.09
lmo1515	-	Q8Y711	hypothetical protein lmo1515	-	0.454	-1.89	0.339	2.23	0.642	-1.69
lmo1517	-	Q7AP61	nitrogen regulatory PII protein	-	0.481	0.19	0.165	1.08	0.884	0.29
lmo1519	aspS	Q8Y709	aspartyl-tRNA synthetase	-	0.08	-0.29	0.56	-0.12	0.068	-0.48
lmo1520	hisS	Q8Y708	histidyl-tRNA synthetase	-	0.015	-0.56	0.987	0	0.011	-0.6
lmo1521	-	Q8Y707	N-acetylmuramoyl-L-alanine amidase	-	0.364	0.18	0.137	0.52	0.723	0.07
lmo1523	relA	Q8Y706	(p)ppGpp synthetase	-	0.666	0.1	0.544	0.16	0.73	-0.1
lmo1524	apt	P0A2X5	adenine phosphoribosyltransferase	-	0.239	-3.27	0.323	-0.39	0.692	-0.21
lmo1525	-	Q8Y705	recombination protein RecJ	-	0.17	-0.31	0.701	-0.06	0.051	-0.42
lmo1526	-	Q8Y704	hypothetical protein lmo1526	Yes	0.008	6.14	0.925	-0.27	0.045	5.8
lmo1527	secD,secF	Q8Y703	preprotein translocase SecDF	-	0.124	-0.33	0.866	-0.03	0.054	-0.43
lmo1528	-	Q8Y702	hypothetical protein lmo1528	-	1	0	0.763	-0.19	0.602	-1.4
lmo1529	-	Q8Y701	hypothetical protein lmo1529	-	0.532	-0.19	0.069	0.58	0.277	-0.3
lmo1530	tgt	Q8Y700	queuine tRNA-ribosyltransferase	-	0.277	-0.59	0.075	-0.73	0.59	-0.09
lmo1531	queA	Q8Y6Z9	S-adenosylmethionine:tRNA ribosyltransferase-isomerase	-	0.006	0.78	0.078	0.47	0.223	-0.16
lmo1532	ruvB	Q8Y6Z8	Holliday junction DNA helicase RuvB	-	0.47	0.39	0.201	0.32	0.145	0.39
lmo1533	ruvA	Q8Y6Z7	Holliday junction DNA helicase RuvA	-	0.138	-0.09	0.281	-2.27	0.125	4.15
lmo1534	ldh2	Q8Y6Z6	L-lactate dehydrogenase	-	0.423	0.25	0.807	-0.11	0.709	0.08
lmo1535	-	Q8Y6Z5	hypothetical protein lmo1535	-	0.975	0.1	0.3	-1.03	0.826	-0.52
lmo1536	pheA	Q8Y6Z4	prephenate dehydratase	-	0.36	0.27	0.355	-1.63	0.346	-1.7
lmo1537	obg	Q8Y6Z3	GTPase ObgE	-	0.088	-0.21	0.018	0.26	0.02	-0.34
lmo1538	glpK	Q8Y6Z2	glycerol kinase	Yes	0.001	1.44	0.001	0.65	0.004	2.48
lmo1539	-	Q8Y6Z1	glycerol transporter	Yes	0.521	1.94	0.231	0.89	0.041	4.52
lmo1540	rpmA	P66125	50S ribosomal protein L27	-	0.011	-1.3	0.112	-0.55	0.078	-0.67
lmo1542	rplU	Q8Y6Y9	50S ribosomal protein L21	-	0.141	-0.4	0.451	-0.11	0.006	-0.47
lmo1543	-	Q8Y6Y8	ribonuclease G	-	0.018	0.46	0.012	0.85	0.246	0.24
lmo1544	minD	Q8Y6Y7	septum formation inhibitor MinD	-	0.038	-0.18	0.174	-0.38	0.464	0.5
lmo1545	minC	Q8Y6Y6	septum formation inhibitor MinC	-	0.342	-2.09	0	-5.96	0.491	1.66
lmo1547	mreC	Q8Y6Y4	rod shape-determining protein MreC	-	0.63	0.05	0.215	0.27	0.856	0.05
lmo1548	mreB	Q8Y6Y3	rod shape-determining protein MreB	-	0.223	-0.22	0.285	-0.34	0.754	0.08
lmo1551	folC	Q8Y6Y0	folyl-polyglutamate synthetase	-	0.015	0.45	0.004	0.53	0.038	0.33
lmo1552	valS	Q8Y6X9	valyl-tRNA synthetase	-	0.017	-0.37	0.525	-0.09	0.079	-0.21
lmo1553	hemL1	Q8Y6X8	glutamate-1-semialdehyde aminotransferase	-	0.12	0.2	0.107	-0.1	0.08	0.36
lmo1554	hemB	Q8Y6X7	delta-aminolevulinic acid dehydratase	-	0.082	0.37	0.172	0.24	0	0.5
lmo1556	hemC	Q8Y6X5	porphobilinogen deaminase	-	0.351	0.19	0.331	-0.37	0.016	0.55
lmo1557	hemA	Q8Y6X4	glutamyl-tRNA reductase	-	0.799	-0.09	0.129	0.28	0.017	-0.91
lmo1558	engB	Q8Y6X3	GTP-binding protein EngB	-	0.019	0.27	0.008	0.55	0.85	-0.02
lmo1559	thrS	Q8Y6X2	threonyl-tRNA synthetase	-	0.05	-0.29	0.271	-0.17	0.025	-0.53
lmo1560	dnaI	Q8Y6X1	primosomal protein DnaI	-	0.176	-0.26	0.594	-1.65	0.462	2.55
lmo1561	dnaB	Q8Y6X0	chromosome replication initiation / membrane attachment protein DnaB	-	0.026	0.5	0.105	0.43	0.468	0.18
lmo1562	nrdR	Q8Y6W9	transcriptional regulator NrdR	-	0.358	-1.85	0.374	-1.68	-	0
lmo1563	coaE	Q8Y6W8	dephospho-CoA kinase	-	0.899	-0.26	0.374	-1.32	-	0
lmo1564	mutM,fpg	Q8Y6W7	formamidopyrimidine-DNA glycosylase	-	0.004	0.58	0.049	0.42	0.125	0.57
lmo1565	polA	Q8Y6W6	DNA polymerase I	-	0.633	0.08	0.644	-0.08	0.372	0.19
lmo1566	citC	Q8Y6W5	isocitrate dehydrogenase	-	0.049	-0.22	0.18	-0.25	0.829	0.04
lmo1567	citZ	Q8Y6W4	citrate synthase	-	0.797	0.05	0.896	0.02	0.674	-0.09
lmo1570	pykA	Q8Y6W1	pyruvate kinase	-	0.199	-0.2	0.121	-0.13	0.394	-0.13
lmo1571	pfkA,pfk	Q8Y6W0	6-phosphofructokinase	Yes	0.037	0.34	0.584	-0.3	0.488	0.16
lmo1572	accA	Q8Y6V9	acetyl-CoA carboxylase carboxyltransferase subunit alpha	-	0.908	-0.03	0.223	-0.59	0.921	-0.05
lmo1573	accD	Q8Y6V8	acetyl-CoA carboxylase subunit beta	-	0.185	-0.27	0.334	-0.43	0.211	-0.06
lmo1574	dnaE	Q8Y6V7	DNA polymerase III subunit alpha	-	0.163	0.3	0.017	0.61	0.221	0.26
lmo1575	-	Q8Y6V6	hypothetical protein lmo1575	-	0.041	0.35	0.955	0.01	0.018	0.27
lmo1576	-	Q8Y6V5	hypothetical protein lmo1576	-	0.002	0.82	0.005	0.74	0.013	0.68
lmo1577	-	Q8Y6V4	metal-dependent hydrolase	-	0.552	-1.14	-	0	-	0
lmo1578	-	Q8Y6V3	X-Pro dipeptidase	-	0.93	0.02	0.365	-0.31	0.099	0.39
lmo1579	-	Q8Y6V2	alanine dehydrogenase	-	0.277	0.66	0.459	-1.78	0.549	2.08
lmo1580	-	Q8Y6V1	hypothetical protein lmo1580	Yes	0.077	0.79	0.095	-1.33	0.007	1.8
lmo1581	ackA1	Q8Y6V0	acetate kinase	-	0.044	-0.45	0.092	-0.58	0.329	-0.25
lmo1582	-	Q8Y6U9	hypothetical protein lmo1582	-	0.478	0.33	0.092	-0.47	0.125	4.52
lmo1583	tpx	Q8Y6U8	thiol peroxidase	-	0.385	-1.86	0.089	-4.09	0.17	-3.23
lmo1584	-	Q8Y6U7	hypothetical protein lmo1584	-	0	5.11	-	0	-	0
lmo1585	-	Q8Y6U6	peptidase	-	0.597	0.15	0.293	3.01	0.25	-0.31
lmo1586	nadK2	P65770	inorganic polyphosphate/ATP-NAD kinase	-	0.535	-0.17	0.388	-0.65	0.3	-0.86
lmo1592	thiI	Q8Y6U0	thiamine biosynthesis protein ThiI	-	0.018	-0.3	0.607	0.07	0.023	-0.37
lmo1593	-	Q8Y6T9	iron-sulfur cofactor synthesis protein NifS	-	0.718	-0.09	0.091	0.35	0.283	-0.16
lmo1594	ezrA	Q8Y6T8	septation ring formation regulator EzrA	-	0	-0.51	0.737	-0.1	0.072	-0.47
lmo1596	rpsD	Q8Y6T6	30S ribosomal protein S4	-	0.426	-0.12	0.248	0.22	0.413	-0.24
lmo1598	tyrS	Q8Y6T4	tyrosyl-tRNA synthetase	-	0.231	-0.18	0.618	-0.06	0.019	-0.61
lmo1599	ccpA	Q8Y6T3	catabolite control protein A	-	0.27	-0.13	0.619	-0.09	0.363	0.24
lmo1600	aroA	Q8Y6T2	bifunctional 3-deoxy-7-phosphoheptulonate synthase/chorismate mutase	-	0.015	-0.53	0.105	0.23	0.011	-1.02
lmo1601	-	Q7AP59	general stress protein	Yes	0	1.89	0.187	0.35	0	2.1
lmo1602	-	Q8Y6T1	hypothetical protein lmo1602	Yes	0.001	2.03	0.021	1.15	0	2.35
lmo1603	-	Q8Y6T0	aminopeptidase	-	0	-1.8	0.001	-2.01	0.005	-1.61
lmo1604	-	Q8Y6S9	2-cys peroxiredoxin	-	0.41	-2.48	0.474	1.75	0.58	-0.35
lmo1605	murC	Q8Y6S8	UDP-N-acetylmuramate--L-alanine ligase	Yes	0.66	-0.08	0.934	-0.01	0.074	0.4
lmo1606	-	Q8Y6S7	DNA translocase	Yes	0.006	1.21	0.008	0.83	0.002	1.43
lmo1607	pheT	Q8Y6S6	PheT protein	-	0.891	-0.07	0.381	-0.57	0.934	0.06
lmo1607	pheT	Q8Y7Q1	phenylalanyl-tRNA synthetase subunit beta	-	0.505	-0.11	0.59	0.1	0.079	-0.36
lmo1608	-	Q8Y6S5	hypothetical protein lmo1608	-	0.809	0.07	0.428	-2.04	0.659	0.21
lmo1611	-	Q8Y6S2	aminopeptidase	-	0.932	0.03	0.808	-0.15	0.34	0.38
lmo1612	-	Q8Y6S1	hypothetical protein lmo1612	-	0.374	-1.39	0.374	2.25	0.116	4.66
lmo1613	-	Q8Y6S0	hypothetical protein lmo1613	-	0.703	0.62	-	0	-	0
lmo1615	trmB	Q8Y6R8	tRNA (guanine-N(7)-)-methyltransferase	-	0.408	-2.12	0.145	-4.44	0.988	-0.06
lmo1616	-	Q8Y6R7	hypothetical protein lmo1616	-	0.554	0.21	0.096	2.76	0.119	-2.68
lmo1619	dat,daaA	P0DJL9	D-amino acid aminotransferase	-	0.679	-0.05	0.657	0.15	0.191	-0.38
lmo1620	-	Q8Y6R4	dipeptidase PepV	-	0.02	-0.27	0.06	-0.28	0.036	-0.34
lmo1621	-	Q8Y6R3	hypothetical protein lmo1621	-	0.186	-0.77	0.04	-1.04	0.801	-0.17
lmo1622	nnrD	Q8Y6R2	hypothetical protein lmo1622	-	0.004	0.93	0.133	0.38	0.004	0.9
lmo1624	-	Q8Y6R0	transporter	-	-	0	0.117	-2.42	0.374	-1.66
lmo1628	trpB	Q8Y6Q6	tryptophan synthase subunit beta	-	0.002	0.79	0.035	0.77	0.662	-0.12
lmo1630	trpC	Q8Y6Q4	indole-3-glycerol phosphate synthase	-	0	5.1	0.274	1.86	0.59	-1.36
lmo1634	-	Q8Y6Q0	bifunctional acetaldehyde-CoA/alcohol dehydrogenase	-	0.726	-0.09	0.044	0.68	0.029	-0.6
lmo1636	-	Q8Y6P8	ABC transporter ATP-binding protein	-	0.075	0.25	0.613	-0.11	0.213	-0.41
lmo1637	-	Q8Y6P7	hypothetical protein lmo1637	Yes	0.997	0	0.849	0.04	0.388	-0.2
lmo1638	-	Q8Y6P6	hypothetical protein lmo1638	-	0	-3.33	0.971	0.01	0.735	0.44
lmo1641	citB	Q8Y6P3	aconitate hydratase	-	0.003	-0.33	0.271	-0.21	0.213	-0.33
lmo1642	-	Q8Y6P2	sigma factor regulator	-	0.003	-0.86	0.241	-0.35	0.618	-0.24
lmo1643	-	Q8Y6P1	hypothetical protein lmo1643	-	0.976	0.08	0.117	-3.44	0.374	2.21
lmo1644	-	Q8Y6P0	helicase SNF2	-	0.071	0.28	0.562	0.07	0.101	0.31
lmo1645	-	Q8Y6N9	ATP-dependent dsDNA exonuclease SbcC	-	0.98	0	0.529	0.16	0.213	-0.19
lmo1646	sbcD	Q8Y6N8	exonuclease SbcD	-	0.556	0.2	0.244	-0.36	0.504	-0.17
lmo1647	-	Q8Y6N7	1-acylglycerol-3-phosphate O-acyltransferase	-	0.301	0.31	0.993	0.03	0.353	2.41
lmo1649	-	Q8Y6N5	hypothetical protein lmo1649	-	0.038	0.53	0.001	0.97	0.877	0.03
lmo1651	-	Q8Y6N3	ABC transporter ATP-binding protein	-	0	1.85	0	1.78	0.001	1.16
lmo1652	-	Q8Y6N2	ABC transporter ATP-binding protein	-	0.001	1.56	0	1.98	0.012	1.31
lmo1657	tsf	Q8Y6M7	elongation factor Ts	-	0.121	0.22	0.01	0.31	0.474	-0.06
lmo1658	rpsB	Q8Y6M6	30S ribosomal protein S2	-	0.025	-0.36	0.039	-0.57	0.026	-0.46
lmo1660	leuS	Q8Y6M4	leucyl-tRNA synthetase	-	0.017	-0.42	0.155	-0.19	0.025	-0.67
lmo1661	-	Q8Y6M3	hypothetical protein lmo1661	-	0.032	-0.48	0.366	-2.17	0.43	-2.4
lmo1663	ansB	Q8Y6M1	asparaginyl-tRNA synthetase	-	0.011	0.29	0.001	0.55	0.211	0.31
lmo1664	metK	Q8Y6M0	S-adenosylmethionine synthetase	-	0.349	-0.21	0.015	-0.7	0.147	-0.34
lmo1666	-	Q8Y6L8	peptidoglycan-linked protein	-	0	1.93	0.041	0.28	0	2.62
lmo1667	-	Q8Y6L7	L-lactate dehydrogenase	-	0.099	0.57	0.403	-2.09	0.136	0.2
lmo1668	-	Q8Y6L6	hypothetical protein lmo1668	-	0.091	0.63	0.242	0.49	0.128	0.97
lmo1671	-	Q8Y6L3	ABC transporter	-	0.006	-0.89	0.167	-0.78	0.226	-0.47
lmo1672	menE	P58730	O-succinylbenzoic acid--CoA ligase	-	0.064	-0.47	0.321	-0.18	0.201	-0.47
lmo1673	menB	Q8Y6L1	naphthoate synthase	-	0.124	-0.07	0.103	-0.12	0.908	0.02
lmo1675	menD	Q8Y6K9	2-succinyl-5-enolpyruvyl-6-hydroxy-3-cyclohexene-1-carboxylate synthase	-	0.028	0.38	0.805	-0.06	0.809	0.06
lmo1676	menF	Q8Y6K8	menaquinone-specific isochorismate synthase	-	0.143	0.36	0.006	0.39	0.288	0.49
lmo1677	menA	Q8Y6K7	1,4-dihydroxy-2-naphthoate octaprenyltransferase	-	0.096	0.45	0.971	0.02	0.981	-0.09
lmo1681	metE	Q8Y6K3	5-methyltetrahydropteroyltriglutamate--homocysteine S-methyltransferase	-	0.016	0.54	0.199	0.33	0.093	0.65
lmo1683	-	Q8Y6K1	Fur family transcriptional regulator	-	0.374	1.43	0.643	-1.2	0.374	2
lmo1684	-	Q8Y6K0	glycerate dehydrogenase	-	0.889	0.05	0.445	-1.48	0.358	2.5
lmo1685	hemL2,gsaB	Q8Y6J9	glutamate-1-semialdehyde aminotransferase	-	0.119	0.32	0.016	0.46	0.967	0
lmo1686	-	Q8Y6J8	hypothetical protein lmo1686	-	0.603	-1.03	0.056	4.15	0.116	3.28
lmo1688	-	Q8Y6J6	enoyl-ACP reductase	-	0.426	0.32	0.774	-0.11	0.377	0.3
lmo1689	-	Q8Y6J5	A/G-specific adenine glycosylase	-	0.133	0.6	0.658	0.12	0.122	0.31
lmo1691	-	Q8Y6J3	deoxyuridine triphosphate nucleotidohydrolase	-	0.147	0.66	0.743	-0.22	0.026	0.5
lmo1694	-	Q8Y6J0	CDP-abequose synthase	Yes	0.002	3.96	0.374	1.24	0.014	8.35
lmo1695	mprF	Q8Y6I9	hypothetical protein lmo1695	-	0.996	0	0.077	0.49	0.3	-0.15
lmo1699	-	Q8Y6I5	chemotaxis protein	-	0	-5.95	0.054	-4.65	-	0
lmo1703	-	Q8Y6I1	RNA methyltransferase	-	0	-0.48	0.611	0.13	0.048	-0.47
lmo1705	-	Q8Y6H9	deoxyguanosine kinase/deoxyadenosine kinase	-	0.792	-0.06	0.547	0.17	0.925	0.02
lmo1706	-	Q8Y6H8	transporter	-	0.969	-0.09	0.374	1.31	0.116	2.67
lmo1708	-	Q8Y6H6	aminoglycoside N3\'-acetyltransferase	-	0.113	0.38	0.893	0.03	0.147	0.42
lmo1709	map	Q8Y6H5	methionine aminopeptidase	-	0.173	-0.44	0.09	-0.52	0.488	-0.15
lmo1710	-	Q92AU7	flavodoxin	-	0.423	0.13	0.403	-0.7	0.55	-0.38
lmo1711	-	Q92AU6	aminopeptidase	-	0.13	-0.21	0.159	-0.45	0.15	-0.29
lmo1712	-	Q8Y6H4	multidrug resistance protein	-	0.04	3.2	0.116	-2.6	0.951	-0.12
lmo1713	mreB	Q8Y6H3	rod shape-determining protein MreB	-	0	1.66	0.111	0.52	0.004	2.07
lmo1717	-	Q8Y6G9	hypothetical protein lmo1717	-	0.652	0.09	0.054	0.42	0.071	-0.41
lmo1718	-	Q8Y6G8	hypothetical protein lmo1718	-	0.841	-0.02	0.324	2.2	0.768	0.06
lmo1721	-	Q8Y6G6	transcriptional regulator	-	0.096	0.41	0.031	0.45	0.862	0.03
lmo1722	-	Q8Y6G5	ATP-dependent RNA helicase	-	0.214	-0.22	0.146	0.36	0.587	-0.1
lmo1724	-	Q8Y6G3	ABC transporter ATP-binding protein	-	0.915	-0.03	0.337	0.17	0.769	-0.1
lmo1726	-	Q8Y6G1	hypothetical protein lmo1726	-	0.393	0.34	0.685	0.18	0.448	0.4
lmo1727	-	Q8Y6G0	LacI family transcriptional regulator	-	-	0	0.116	-1.9	-	0
lmo1728	-	Q8Y6F9	cellobiose phosphorylase	-	0.337	1.23	0.283	-1.63	0.206	0.48
lmo1735	gltC	Q8Y6F2	transcription activator of glutamate synthase operon GltC	-	-	0	-	0	0.122	2.34
lmo1737	-	Q8Y6F0	glycerol dehydrogenase	-	0.365	-1.87	0.249	0.32	0.13	-0.29
lmo1738	-	Q8Y6E9	amino acid ABC transporter substrate-binding protein	-	0.233	-0.37	0.988	-0.04	0.134	3.65
lmo1741	-	Q8Y6E6	histidine kinase	-	0.111	0.56	0.005	0.97	0.97	-0.01
lmo1742	ade,adeC	Q8Y6E5	adenine deaminase	-	0.119	0.27	0.975	-0.02	0.502	1.61
lmo1743	-	Q8Y6E4	hypothetical protein lmo1743	-	0.693	-0.12	0.575	-0.37	0.479	0.48
lmo1744	-	Q8Y6E3	hypothetical protein lmo1744	-	0.666	0.22	0.202	0.39	-	0
lmo1745	-	Q8Y6E2	two-component response regulator	-	0.365	-0.35	0.999	0	0.246	-2.17
lmo1746	-	Q8Y6E1	ABC transporter permease	-	0.41	-1.2	0.811	-0.15	0	-5.35
lmo1747	-	Q8Y6E0	ABC transporter ATP-binding protein	-	0.544	-1.61	0.412	-1.61	0.571	-1.57
lmo1750	-	Q8Y6D7	hypothetical protein lmo1750	-	0.12	-2.17	0.374	-1.14	-	0
lmo1751	-	Q8Y6D6	hypothetical protein lmo1751	-	0.005	0.9	0.003	1.29	0.218	0.48
lmo1752	-	Q8Y6D5	hypothetical protein lmo1752	-	0.183	-2.39	0.647	0.12	0.08	-3
lmo1753	-	Q8Y6D4	lipid kinase	-	0.223	0.39	0.226	-0.33	0.762	0.09
lmo1754	gatB	Q8Y6D3	aspartyl/glutamyl-tRNA amidotransferase subunit B	-	0.038	-0.28	0.065	-0.2	0.096	-0.29
lmo1755	gatA	Q8Y6D2	aspartyl/glutamyl-tRNA amidotransferase subunit A	-	0.008	-0.26	0.187	-0.28	0.047	-0.34
lmo1757	-	Q8Y6D1	hypothetical protein lmo1757	-	0.386	0.08	0.05	0.15	0.186	0.16
lmo1758	ligA	Q8Y6D0	NAD-dependent DNA ligase LigA	-	0.287	0.16	0.135	0.35	0.025	0.18
lmo1759	pcrA	Q8Y6C9	ATP-dependent DNA helicase	-	0.06	0.25	0.027	0.63	0.056	-0.28
lmo1761	-	Q8Y6C7	sodium-dependent transporter	-	0.511	-2.42	0.987	0.05	0.547	2.04
lmo1764	purD	Q8Y6C6	phosphoribosylamine--glycine ligase	-	0	1.06	0.003	0.85	0	1.19
lmo1765	purH	Q8Y6C5	bifunctional phosphoribosylaminoimidazolecarboxamide formyltransferase/IMP cyclohydrolase	-	0.001	0.96	0.028	0.41	0.003	1.52
lmo1768	purF	Q8Y6C2	amidophosphoribosyltransferase	-	0.116	3.7	0.477	1.98	0.53	1.88
lmo1769	purQ,purL	Q8Y6C0	phosphoribosylformylglycinamidine synthase II	-	0.539	0.26	0.921	0.25	1	0
lmo1770	purL	Q8Y6C1	phosphoribosylformylglycinamidine synthase I	-	0.001	0.81	0.001	0.24	0.002	0.49
lmo1771	purS	Q92AN7	phosphoribosylformylglycinamidine synthase subunit PurS	-	0.033	3.05	0.992	-0.02	0.116	2.57
lmo1772	purC	Q8Y6B9	phosphoribosylaminoimidazole-succinocarboxamide synthase	-	0.221	2.7	0	5.28	0.2	2.64
lmo1773	purB	Q8Y6B8	adenylosuccinate lyase	-	0.026	0.27	0.001	0.66	0.605	0.08
lmo1774	purK	Q8Y6B7	phosphoribosylaminoimidazole carboxylase ATPase subunit	-	0.001	1.25	0	1.41	0.02	0.64
lmo1780	pepT	Q8Y6B1	aminotripeptidase	-	0.004	0.95	0.515	0.16	0.113	0.2
lmo1782	-	Q8Y6A9	3\'-exo-deoxyribonuclease	-	0.09	0.33	0.178	-0.25	0.182	0.22
lmo1783	rplT	P66103	50S ribosomal protein L20	-	0.004	-0.53	0.045	0.13	0.011	-0.57
lmo1784	rpmI	P0A491	50S ribosomal protein L35	-	0.006	-1.45	0.25	-1.07	0.111	-1.2
lmo1785	infC	P0A3L1	translation initiation factor IF-3	-	0.046	-0.32	0.026	-0.72	0.008	1.1
lmo1787	rplS	O53083	50S ribosomal protein L19	-	0.252	-0.33	0.762	0.03	0.061	-0.36
lmo1788	-	Q7AP58	transcriptional regulator	-	0.678	-0.55	0.118	-1.61	0.975	-0.04
lmo1792	trmD	Q8Y6A3	tRNA (guanine-N(1)-)-methyltransferase	-	0	5.16	0.914	-0.27	0.988	-0.04
lmo1793	rimM	Q8Y6A2	16S rRNA-processing protein RimM	-	0.579	0.22	0.022	0.66	0.305	0.24
lmo1795	-	Q8Y6A0	hypothetical protein lmo1795	-	0.184	0.42	0.376	1.87	0.233	2.37
lmo1796	-	P67234	hypothetical protein lmo1796	-	0.117	-4.61	0.005	-6.14	0.518	-1.81
lmo1797	rpsP	Q8Y699	30S ribosomal protein S16	-	0.735	-0.67	0.722	-0.11	0.194	-2.46
lmo1801	ffh	Q8Y695	signal recognition particle protein Ffh	-	0.189	0.21	0.052	0.25	0.71	-0.02
lmo1803	ftsY	Q8Y693	cell division protein FtsY	-	0.639	-0.05	0.023	0.15	0.38	0.15
lmo1804	smc	Q8Y692	chromosome condensation protein Smc	-	0.599	-0.05	0.603	0.14	0.03	-0.45
lmo1805	rnc,rncS	Q8Y691	ribonuclease III	-	0.575	-0.15	0.233	-2.96	0.332	-2.59
lmo1806	acpP,acpA	P63439	acyl carrier protein	-	0.75	-0.66	0.186	-2.81	-	0
lmo1807	fabG	Q8Y690	3-ketoacyl-ACP reductase	-	0.314	-0.39	0.579	-0.25	0.084	-0.46
lmo1808	fabD	Q8Y689	ACP S-malonyltransferase	-	0.101	-0.35	0.306	-1.01	0.73	0.13
lmo1809	plsX	Q8Y688	glycerol-3-phosphate acyltransferase PlsX	-	0.066	0.3	0.018	0.24	0.088	0.65
lmo1810	fapR	Q8Y687	fatty acid biosynthesis transcriptional regulator	-	0.652	0.26	0.936	-0.25	0	7.34
lmo1811	recG	Q8Y686	ATP-dependent DNA helicase RecG	-	0.329	0.18	0.941	0.01	0.33	0.28
lmo1812	-	Q8Y685	L-serine dehydratase	-	0.375	-0.18	0.614	0.15	0.218	0.45
lmo1813	-	Q8Y684	phosphoglycerate dehydrogenase	-	0.525	-1.45	0.906	0.35	0.547	-1.96
lmo1814	-	Q8Y683	hypothetical protein lmo1814	-	0.276	-0.23	0.149	-0.35	0.219	-0.23
lmo1815	-	Q92AJ3	hypothetical protein lmo1815	-	0.024	-0.59	0.121	-1.28	0.876	0.48
lmo1816	rpmB	P66144	50S ribosomal protein L28	-	0.95	-0.22	0.984	0.07	0.262	-2.85
lmo1819	rsgA2	Q8Y680	ribosome-associated GTPase	-	0.961	-0.14	0.582	0.13	0.531	0.17
lmo1820	-	Q8Y679	serine/threonine protein kinase	-	0.025	0.6	0.036	0.88	0.027	0.46
lmo1821	stp	Q8Y678	phosphoprotein phosphatase	-	0.385	0.2	0.354	-2.06	0.11	3.57
lmo1822	-	Q8Y677	RNA-binding Sun protein	-	0.308	-0.2	0.354	0.14	0.294	-0.32
lmo1823	fmt	Q8Y676	methionyl-tRNA formyltransferase	-	0.493	-0.19	0.541	-0.37	0.886	0.1
lmo1824	priA	Q8Y675	primosome assembly protein PriA	-	0.156	-0.24	0.527	0.16	0.404	-0.3
lmo1825	coaBC	Q8Y674	pantothenate metabolism flavoprotein	-	0.653	0.06	0.855	-0.05	0.898	-0.02
lmo1826	rpoZ	Q8Y673	DNA-directed RNA polymerase subunit omega	-	0.237	0.26	0.031	0.52	0.054	0.37
lmo1827	gmk	Q8Y672	guanylate kinase	-	0.733	0.05	0.64	-0.19	0.331	-0.49
lmo1828	-	Q8Y671	hypothetical protein lmo1828	-	0.241	2.69	0.004	0.97	0.087	0.43
lmo1829	rqcH	Q8Y670	fibronectin-binding proteins	-	0.019	0.78	0.825	-0.05	0.025	0.46
lmo1830	-	Q8Y669	short-chain dehydrogenase	Yes	0.003	4.58	-	0	0.002	6.9
lmo1831	pyrE	Q8Y668	orotate phosphoribosyltransferase	Yes	0.709	0.13	0.248	-2.42	0.503	0.3
lmo1832	pyrF	P58641	orotidine 5\'-phosphate decarboxylase	Yes	0.156	0.31	0.356	-1.9	0.057	0.95
lmo1833	pyrD	Q8Y667	dihydroorotate dehydrogenase	Yes	-	0	-	0	0.411	1.23
lmo1834	pyrK,pyrDII	Q8Y666	dihydroorotate dehydrogenase electron transfer subunit	Yes	-	0	0.539	1	0.513	-1.19
lmo1835	carB,pyrAB	Q8Y665	carbamoyl-phosphate synthetase	Yes	0.216	-0.38	0.65	0.09	0.422	0.24
lmo1836	carA,pyrAA	Q8Y664	carbamoyl phosphate synthase small subunit	Yes	0.34	0.22	0.18	-0.7	0.3	0.38
lmo1837	pyrC	Q8Y663	dihydroorotase	Yes	0.706	0.08	0.606	-0.15	0.318	0.17
lmo1838	pyrB	Q8Y662	aspartate carbamoyltransferase	Yes	0.505	1.35	0.168	-2.23	0.374	-0.9
lmo1840	pyrR	Q8Y660	bifunctional pyrimidine regulatory protein PyrR uracil phosphoribosyltransferase	-	0.153	-0.35	0.452	-0.32	0.482	-1.95
lmo1843	-	Q8Y657	hypothetical protein lmo1843	-	0.241	-0.19	0.149	-0.84	0.152	-0.91
lmo1847	mntA	Q8Y653	metal ABC transporter	-	0.076	-1.45	0.092	0.3	0	-6.08
lmo1849	mntB	Q8Y651	metal ABC transporter ATP-binding protein	-	0.036	-1.66	0.112	-0.24	0	-8.05
lmo1850	-	Q8Y650	MarR family transcriptional regulator	-	0.069	-0.42	0.452	-0.34	0.414	2.11
lmo1851	-	Q8Y649	carboxy-terminal processing proteinase	-	0.151	-0.18	0.019	0.54	0.074	-0.48
lmo1853	-	Q8Y647	heavy metal-transporting ATPase	-	0.324	-0.32	0.968	0.01	0.109	-0.41
lmo1856	deoD	Q8Y644	purine nucleoside phosphorylase	-	0.199	0.21	0.549	0.2	0.047	0.59
lmo1858	-	Q8Y642	dehydrogenase	-	0	1.75	0.019	0.98	0.003	0.75
lmo1861	-	Q8Y639	hypothetical protein lmo1861	-	0.297	1.73	0.535	1.46	0.297	-1.69
lmo1862	-	Q8Y638	hypothetical protein lmo1862	-	0.036	0.45	0.038	0.57	0.106	-0.3
lmo1863	-	Q8Y637	hypothetical protein lmo1863	-	0.131	0.38	0.095	0.27	0.109	-0.29
lmo1866	-	Q8Y634	hypothetical protein lmo1866	-	0.705	-0.06	0.522	-0.18	0.096	-3.38
lmo1867	-	Q8Y633	pyruvate phosphate dikinase	-	0.194	2.49	0.838	-0.08	0.955	-0.14
lmo1869	-	Q8Y631	hypothetical protein lmo1869	-	0.124	2.5	0.374	-1.36	-	0
lmo1871	-	Q8Y629	phosphoglucomutase	-	0.555	-0.1	0.569	0.06	0.32	0.36
lmo1872	-	Q8Y628	methyltransferase	-	0.203	0.33	0.042	0.41	0.554	-0.1
lmo1873	-	Q8Y627	dihydrofolate reductase	-	0.483	-1.42	0.374	1.26	-	0
lmo1874	thyA	Q8Y626	thymidylate synthase	-	0.387	0.14	0.412	-0.11	0.347	-0.08
lmo1875	-	Q8Y625	ABC transporter ATP-binding protein	-	0.248	-0.11	0.158	0.32	0.217	0.28
lmo1877	fhs	Q8Y624	formyl-tetrahydrofolate synthetase, partial	-	0.264	2.37	0.037	0.38	0.279	2.33
lmo1878	mntR	Q8Y623	manganese transport transcriptional regulator	-	0.156	0.62	0.439	-1.89	0.402	0.51
lmo1881	-	Q8Y621	5\'-3\' exonuclease	-	0.205	-2.93	0.125	-4.19	0.248	-2.72
lmo1885	xpt	Q8Y617	xanthine phosphoribosyltransferase	-	0.03	-0.7	0.117	-0.84	0.427	-0.22
lmo1886	-	Q8Y616	carboxypeptidase	-	0.003	-0.5	0.004	-0.67	0.021	-0.47
lmo1887	-	Q8Y615	hypothetical protein lmo1887	-	0.23	0.24	0.609	0.2	0.369	0.3
lmo1888	gpsB	Q8Y614	hypothetical protein lmo1888	-	0.433	0.38	0.427	-0.43	0.134	1.04
lmo1892	pbpA	Q8Y610	penicillin-binding protein 2A	-	0.34	0.17	0.05	0.56	0.51	-0.17
lmo1893	-	Q8Y609	hypothetical protein lmo1893	-	0.116	-2.38	0.374	-1.17	-	0
lmo1894	nth	Q8Y608	endonuclease III (DNA repair)	-	0	-4.03	-	0	-	0
lmo1895	dnaD	Q8Y607	chromosome replication initiation protein	-	0.528	-0.2	0.456	-1.65	0.821	-0.15
lmo1896	asnS	P58695	Asparagine--tRNA ligase	-	0.586	-0.09	0.501	-0.08	0.01	-0.14
lmo1897	aspB	Q8Y606	aspartate aminotransferase	-	0.383	-0.12	0.221	-0.22	0.071	0.18
lmo1898	-	Q8Y605	hypothetical protein lmo1898	-	0.021	0.76	0.207	0.71	0.39	2.48
lmo1899	dinG	Q8Y604	bifunctional ATP-dependent DNA helicase/DNA polymerase III subunit epsilon	-	0.058	0.36	0.093	0.5	0.707	-0.12
lmo1901	panC	Q8Y602	pantoate--beta-alanine ligase	-	0.45	0.29	0.687	0.11	0.213	-0.52
lmo1902	panB	Q8Y601	3-methyl-2-oxobutanoate hydroxymethyltransferase	-	0.111	-0.36	0.022	0.76	0.143	-0.53
lmo1903	-	Q8Y600	thioredoxin	-	0.24	0.33	0.232	0.25	0.698	0.15
lmo1904	birA	Q8Y5Z9	transcriptional regulator	-	0.031	-0.61	0.228	0.33	0.466	0.13
lmo1905	cca	Q8Y5Z8	tRNA CCA-pyrophosphorylase	-	0.489	0.17	0.148	0.33	0.336	-0.34
lmo1906	mgsA	Q8Y5Z7	methylglyoxal synthase	-	0.995	-0.01	0.374	-1.26	0.323	1.64
lmo1907	dapB	Q8Y5Z6	dihydrodipicolinate reductase	-	0	-0.51	0.019	-0.61	0.281	-0.27
lmo1910	-	Q8Y5Z3	oxidoreductase	-	0.09	0.38	0.536	0.16	0.666	-0.1
lmo1913	-	Q8Y5Z0	hypothetical protein lmo1913	-	0.45	-1.39	0.51	1.6	0.032	3.63
lmo1914	-	Q8Y5Y9	hypothetical protein lmo1914	-	0.221	1.97	0.032	0.61	0.63	-1.21
lmo1915	-	Q8Y5Y8	malate dehydrogenase	-	0.093	3.62	0.98	-0.06	0.118	0.6
lmo1916	-	Q8Y5Y7	peptidase	-	0.786	-0.06	0.035	-0.3	0	0.54
lmo1917	pflA	Q8Y5Y6	pyruvate formate-lyase	-	0.089	-0.65	0.994	0	0.003	-1.41
lmo1918	-	Q8Y5Y5	hypothetical protein lmo1918	-	0.365	-0.11	0.239	-0.29	0.703	0.08
lmo1919	-	Q8Y5Y4	hypothetical protein lmo1919	-	0.122	0.3	0.255	0.8	0.688	0.09
lmo1922	-	Q8Y5Y1	hypothetical protein lmo1922	-	0.119	-0.44	0.737	0.15	0.192	0.65
lmo1923	aroA,aroE	Q8Y5Y0	3-phosphoshikimate 1-carboxyvinyltransferase	-	0.116	0.31	0.016	0.41	0.075	0.22
lmo1924	tyrA	Q8Y5X9	prephenate dehydrogenase	-	0.133	0.62	0.024	0.71	0.145	0.47
lmo1925	hisC	Q8Y5X8	histidinol-phosphate aminotransferase	-	0.492	0.13	0.407	0.21	0.227	-2.98
lmo1927	aroB	Q8Y5X6	3-dehydroquinate synthase	-	0.632	-0.1	0.087	0.31	0.066	0.3
lmo1928	aroC,aroF	Q8Y5X5	chorismate synthase	-	0.896	0.01	0.216	0.3	0.534	0.09
lmo1929	ndk	Q8Y5X4	nucleoside diphosphate kinase	Yes	0.121	0.44	0.492	0.33	0.093	0.45
lmo1930	-	Q8Y5X3	heptaprenyl diphosphate synthase subunit II	-	0.044	-0.46	0.068	-0.41	0.278	-0.2
lmo1931	menG	P67055	ubiquinone/menaquinone biosynthesis methyltransferase	-	0.056	0.8	0	0.51	0.013	0.83
lmo1932	-	Q8Y5X2	heptaprenyl diphosphate synthase subunit I	-	0.013	-0.62	0.606	-0.12	0.104	-0.3
lmo1933	folE	Q8Y5X1	GTP cyclohydrolase I	Yes	0.203	-0.33	0.443	-0.45	0.338	-0.41
lmo1934	hup	Q92A74	DNA-binding protein HU	-	0.177	-0.47	0.059	-0.63	0.901	0.07
lmo1935	-	Q8Y5X0	protein-tyrosine/serine phosphatase	-	0.55	0.15	0.802	0.08	0.132	0.48
lmo1936	gpsA	Q8Y5W9	NAD(P)H-dependent glycerol-3-phosphate dehydrogenase	-	0.063	-0.44	0.548	-0.21	0.301	-0.35
lmo1937	der,engA	Q8Y5W8	GTP-binding protein EngA	-	0.022	-0.7	0.586	-0.06	0.011	-0.63
lmo1938	-	Q8Y5W7	30S ribosomal protein S1	-	0.002	-0.88	0.001	-0.78	0.013	-0.62
lmo1939	cmk	Q8Y5W6	cytidylate kinase	-	0.068	0.2	0.364	-0.07	0.966	-0.01
lmo1940	-	Q8Y5W5	asparaginase	-	0.759	-0.04	0.372	-0.14	0.337	-0.21
lmo1941	-	Q8Y5W4	hypothetical protein lmo1941	-	0.595	-0.23	0.111	0.6	0.767	-0.04
lmo1946	-	Q8Y5V9	acyl-CoA hydrolase	-	0.422	-2.88	-	0	-	0
lmo1947	resE	Q8Y5V8	two-component sensor histidine kinas	-	0.027	0.47	0.31	0.47	0.463	1.93
lmo1948	resD	Q8Y5V7	two-component response regulator ResD	-	0.002	0.44	0.591	0.18	0.108	0.32
lmo1949	-	Q8Y5V6	hypothetical protein lmo1949	-	0.084	-0.46	0.277	0.32	0.022	-0.44
lmo1952	lysA	Q8Y5V3	Diaminopimelate decarboxylase	-	0.514	2.13	0.086	-4.05	0.984	-0.06
lmo1953	pnp	Q8Y5V2	Purine nucleoside phosphorylase	-	0.002	-0.9	0.08	-0.87	0	-0.75
lmo1954	deoB,drm	Q8Y5V1	phosphopentomutase	-	0.102	-0.55	0.443	-0.4	0.263	-0.46
lmo1955	xerD	Q8Y5V0	integrase/recombinase	-	0.002	-1.05	0.922	0.03	0.059	-4.35
lmo1956	fur	Q8Y5U9	Fur family transcriptional regulator	-	0.482	1.52	0.894	0.4	0.893	0.39
lmo1957	fhuG	Q8Y5U8	ferrichrome ABC transporter permease	-	0.328	1.95	0.237	0.29	0.283	0.81
lmo1959	-	Q8Y5U6	ferrichrome-binding protein	-	0.294	0.33	0.907	0.03	0.005	0.87
lmo1960	fhuC	Q8Y5U5	ferrichrome ABC transporter ATP-binding protein	-	0	0.99	0.353	0.21	0.143	0.76
lmo1961	-	Q8Y5U4	oxidoreductase	-	0.038	0.89	0.179	2.64	0.252	2.29
lmo1962	-	Q8Y5U3	TetR family transcriptional regulator	-	0.47	-1.14	0.051	0.54	0.606	0.18
lmo1964	-	Q8Y5U1	ABC transporter ATP-binding protein	-	0.363	-0.27	0.005	-0.55	0.716	0.14
lmo1965	-	Q8Y5U0	hypothetical protein lmo1965	-	0.77	0.13	0.494	-0.57	0.297	2.11
lmo1966	-	Q8Y5T9	hypothetical protein lmo1966	-	0.083	0.65	0.009	0.53	0.034	0.7
lmo1967	-	Q8Y5T8	toxic ion resistance protein	-	0.13	0.36	0.159	0.26	0.135	0.15
lmo1974	-	Q8Y5T1	GntR family transcriptional regulator	-	0.368	-0.68	0.319	-3.13	0.347	-3.07
lmo1976	-	Q8Y5S9	oxidoreductase	-	0.041	0.95	0.268	0.93	0.147	0.43
lmo1977	rnz	Q8Y5S8	hypothetical protein lmo1977	-	0.082	0.6	0.197	0.3	0.004	0.66
lmo1978	zwf	Q8Y5S7	glucose-6-phosphate 1-dehydrogenase	-	0.307	0.11	0.368	-0.11	0.119	0.23
lmo1979	-	Q8Y5S6	hypothetical protein lmo1979	-	0.328	2.14	0.9	-0.04	0.005	0.64
lmo1981	-	Q8Y5S4	hypothetical protein lmo1981	-	0.117	3.04	-	0	0	5.19
lmo1982	-	Q8Y5S3	hypothetical protein lmo1982	-	0.147	1.85	0.066	2.29	0.03	3.03
lmo1983	ilvD	Q8Y5S2	dihydroxy-acid dehydratase	-	0.119	2.34	-	0	-	0
lmo1986	ilvC	Q8Y5S0	ketol-acid reductoisomerase	-	0.013	1.17	0.18	-2.04	0.035	2.89
lmo1987	leuA	Q8Y5R9	2-isopropylmalate synthase	-	0	3.97	0.682	0.69	-	0
lmo1991	ilvA	Q8Y5R5	threonine dehydratase	-	0.077	2.14	0	3.58	0.429	1.38
lmo1992	-	Q8Y5R4	alpha-acetolactate decarboxylase	-	0.374	1.15	-	0	0.549	-1.46
lmo1993	pdp	Q8Y5R3	pyrimidine-nucleoside phosphorylase	-	0.232	-0.34	0.589	-0.24	0.976	0.02
lmo1995	deoC,dra	Q8Y5R1	deoxyribose-phosphate aldolase	-	0.338	-0.28	0.696	-0.11	0.536	0.28
lmo1996	-	Q8Y5R0	DeoR family transcriptional regulator	-	0	5.33	0.117	3.48	0.368	1.75
lmo2004	-	Q8Y5Q2	GntR family transcriptional regulator	-	0.116	-1.86	0.956	-0.08	0.374	-0.98
lmo2005	-	Q8Y5Q1	oxidoreductase	-	0.038	0.96	0.345	-1.75	0.953	0.13
lmo2006	alsS	Q8Y5Q0	acetolactate synthase	-	0.001	-1.07	0.026	-0.32	0	-2.21
lmo2017	-	Q8Y5P0	hypothetical protein lmo2017	-	0.537	-2.13	0.839	-0.03	0.091	-0.78
lmo2018	dapF	Q8Y5N9	diaminopimelate epimerase	-	0.489	-0.44	0.212	-0.47	0.297	0.61
lmo2019	ileS	Q8Y5N8	isoleucyl-tRNA synthetase	-	0.743	0.07	0.136	-0.24	0.619	-0.12
lmo2020	divIVA	Q8Y5N7	chemotaxis protein CheY	-	0.262	0.33	0.268	0.15	0.807	-0.03
lmo2021	-	Q8Y5N6	hypothetical protein lmo2021	-	0.024	-0.55	0.166	0.24	0.589	-0.22
lmo2028	-	Q8Y5M9	hypothetical protein lmo2028	-	0.326	-1.94	0.374	-1.53	-	0
lmo2029	-	Q8Y5M8	hypothetical protein lmo2029	-	0.041	3.98	0.047	4.31	0.481	-1.37
lmo2030	sepF	Q8Y5M7	hypothetical protein lmo2030	Yes	0.993	0	0.552	-0.44	0.219	-0.3
lmo2031	-	Q8Y5M6	hypothetical protein lmo2031	Yes	0.374	-1.39	0.374	1.88	0.477	1.91
lmo2032	ftsZ	Q8Y5M5	cell division protein FtsZ	-	0.112	0.21	0.952	0.02	0.762	0.09
lmo2033	ftsA	Q8Y5M4	cell division protein FtsA	-	0.067	0.29	0.299	0.23	0.692	-0.09
lmo2034	divIB	Q8Y5M3	cell division protein FtsQ	-	0.1	0.44	0.247	0.44	0.277	-2.08
lmo2035	murG	Q8Y5M2	UDP-diphospho-muramoylpentapeptide beta-N-acetylglucosaminyltransferase	-	0.577	0.15	0.172	0.48	0.113	0.44
lmo2036	murD	Q8Y5M1	UDP-N-acetylmuramoyl-L-alanyl-D-glutamate synthetase	-	0.191	0.21	0.384	0.21	0.028	0.24
lmo2038	murE	Q8Y5L9	UDP-N-acetylmuramoylalanyl-D-glutamate--2,6-diaminopimelate ligase	-	0.045	0.51	0.061	0.52	0.647	0.08
lmo2039	pbpB	Q8Y5L8	penicillin-binding protein 2B	-	0.847	0.03	0.22	0.28	0.358	0.2
lmo2041	rsmH,mraW	Q8Y5L7	S-adenosyl-methyltransferase MraW	Yes	0.087	0.33	0.516	0.18	0.335	-1.79
lmo2044	-	Q8Y5L4	peptide ABC transporter substrate-binding protein	-	0.539	-0.75	0.74	-0.44	0.374	-0.81
lmo2046	-	Q8Y5L2	2-dehydropantoate 2-reductase	-	0.027	0.92	0.46	-1.51	0.14	0.34
lmo2048	-	Q8Y5L1	hypothetical protein lmo2048	-	0.815	-0.13	0.88	0.09	0.437	0.54
lmo2049	tmcAL	Q8Y5L0	hypothetical protein lmo2049	-	0.383	-1.42	0.312	-1.69	0.117	-2.98
lmo2050	-	Q8Y5K9	excinuclease ABC subunit A	-	0.184	-0.14	0.011	-0.87	0.187	-0.22
lmo2051	-	Q8Y5K8	hypothetical protein lmo2051	-	0.001	0.65	0.095	0.69	0.249	0.36
lmo2053	-	Q8Y5K6	hypothetical protein lmo2053	-	0.175	2.24	0.157	2.92	0.968	0.08
lmo2054	-	P60415	hypothetical protein lmo2054	-	0.374	-1.41	0.771	0.62	0.593	0.92
lmo2055	-	Q8Y5K5	hypothetical protein lmo2055	-	0.5	-1.94	0.617	-1.72	-	0
lmo2056	-	Q8Y5K4	hypothetical protein lmo2056	-	0.031	0.75	0.805	-0.07	0.234	0.38
lmo2057	ctaB	Q8Y5K3	protoheme IX farnesyltransferase	-	0.054	0.51	0.505	-0.27	0.11	4.13
lmo2059	-	Q8Y5K1	potassium channel protein	-	0.61	-0.68	0	2.95	0.374	-0.9
lmo2060	-	Q8Y5K0	hypothetical protein lmo2060	-	0.03	-0.49	0.041	-0.73	0.387	-0.21
lmo2064	mscL	Q8Y5J6	large-conductance mechanosensitive channel protein	Yes	0.184	0.57	0.021	0.74	0.35	2.87
lmo2068	groL,groEL	Q9AGE6	molecular chaperone GroEL	-	0.568	0.08	0.606	0.15	0.404	0.11
lmo2069	groS,groES	Q9AGE7	co-chaperonin GroES	-	0.966	-0.2	-	0	-	0
lmo2072	rex	P60384	redox-sensing transcriptional repressor Rex	-	0.926	-0.01	0.824	-0.11	0.502	-0.19
lmo2073	-	Q8Y5I9	ABC transporter ATP-binding protein	-	0.634	0.07	0.153	0.43	0.643	-0.18
lmo2074	-	Q8Y5I8	hypothetical protein lmo2074	-	0.119	-0.58	0.289	-0.24	0.012	-0.81
lmo2075	tsaD,gcp	Q8Y5I7	DNA-binding/iron metalloprotein/AP endonuclease	-	0.063	0.33	0.34	-2.17	0.015	0.62
lmo2077	-	Q8Y5I5	glycoprotease	-	0.244	0.29	0.347	0.18	0.959	-0.17
lmo2078	-	Q8Y5I4	hypothetical protein lmo2078	-	0.918	0.21	0.116	2.99	0.374	-1.52
lmo2079	-	Q8Y5I3	hypothetical protein lmo2079	-	0.002	-0.38	0.835	0.06	0.462	0.15
lmo2080	-	Q8Y5I2	hypothetical protein lmo2080	-	0.844	0.35	0.456	1.56	0	3.88
lmo2085	-	Q8Y5H7	peptidoglycan binding protein	Yes	0.119	2.81	-	0	0.117	2.95
lmo2088	-	Q8Y5H4	transcriptional regulator	-	0.603	-0.94	0.374	-1.19	0.804	0.46
lmo2089	-	Q8Y5H3	lipase	-	0.201	0.39	0.085	-0.3	0.3	0.19
lmo2100	-	Q8Y5G3	GntR family transcriptional regulator	-	0.299	-1.8	0.121	-2.21	0.227	0.48
lmo2101	pdxS	Q8Y5G2	pyridoxal biosynthesis lyase PdxS	-	0.867	-0.13	0.202	-1.25	0.294	-1.03
lmo2103	pta	Q8Y5G0	phosphotransacetylase	-	0.007	-0.71	0.343	-0.39	0.679	-0.1
lmo2107	-	Q8Y5F7	DeoR family transcriptional regulator	-	-	0	0.984	-0.03	0.204	1.29
lmo2108	-	Q8Y5F6	N-acetylglucosamine-6-phosphate deacetylase	-	0	3.66	0.925	0.18	0.925	0.19
lmo2110	-	Q8Y5F4	mannnose-6 phospate isomerase	-	0.848	-0.1	0.675	-0.37	0.724	0.22
lmo2111	-	Q8Y5F3	nitroreductase	-	0.439	1.27	0.533	-1.33	0.066	-0.96
lmo2113	chdC,hemQ	Q8Y5F1	heme peroxidase	-	0.441	-1.02	0.085	-3.4	0.123	-0.85
lmo2114	-	Q8Y5F0	ABC transporter ATP-binding protein	-	0.051	-0.49	0.005	-0.44	0.084	-0.45
lmo2115	-	Q8Y5E9	ABC transporter permease	-	0.093	-0.64	0.555	0.24	0.792	-0.07
lmo2118	glmM	Q8Y5E6	phosphoglucosamine mutase	-	0.159	0.13	0.75	-0.04	0.885	-0.02
lmo2119	-	Q8Y5E5	hypothetical protein lmo2119	-	0.054	0.46	0.399	2.03	0.319	0.13
lmo2120	dacA,cdaA	Q8Y5E4	hypothetical protein lmo2120	-	0.334	0.17	0.099	-3.4	0.106	3.8
lmo2121	-	Q8Y5E3	maltose phosphorylase	-	0.757	0.73	0.232	-1.91	0.059	-3.13
lmo2125	-	Q929P4	sugar ABC transporter substrate-binding protein	-	0.614	-1.18	0.074	-2.45	0.377	-1.64
lmo2126	-	Q8Y5D9	maltogenic amylase	-	0.888	-0.29	0.118	-2.73	0.374	-1.55
lmo2128	-	Q8Y5D7	LacI family transcriptional regulator	-	0.912	-0.22	0.078	2.96	0.4	1.22
lmo2130	-	Q8Y5D5	hypothetical protein lmo2130	Yes	0.72	-0.1	0	-6.17	0.374	1.5
lmo2139	-	Q8Y5C6	ABC transporter ATP-binding protein	-	0.193	0.21	0.161	0.35	0.366	1.73
lmo2141	-	Q8Y5C4	hypothetical protein lmo2141	-	0.083	0.57	0.41	-0.2	0.843	0.06
lmo2142	-	Q8Y5C3	hypothetical protein lmo2142	-	0	-4.95	-	0	0.374	-2.04
lmo2144	-	Q8Y5C1	GntR family transcriptional regulator	-	0.383	-2.06	0.517	-1.88	0.374	-1.86
lmo2146	-	Q8Y5B9	LysR family transcriptional regulator	-	0.196	1.76	0.374	1.06	-	0
lmo2152	-	Q929L9	thioredoxin	-	0.102	0.95	0.398	-0.47	0.066	1.3
lmo2153	-	Q8Y5B4	flavodoxin	-	0.116	-2.72	-	0	-	0
lmo2154	-	Q8Y5B3	ribonucleotide-diphosphate reductase subunit beta	-	0.143	-0.31	0.21	-0.13	0.021	-0.42
lmo2155	-	Q8Y5B2	ribonucleotide-diphosphate reductase subunit alpha	-	0.144	0.15	0.012	0.53	0.943	-0.01
lmo2157	sepA	Q8Y5B0	hypothetical protein lmo2157	Yes	0	2.98	0.367	-1.25	0	5.63
lmo2158	-	Q929L4	hypothetical protein lmo2158	Yes	0.013	2.83	0.028	-2.7	0	4.92
lmo2160	-	Q8Y5A8	hypothetical protein lmo2160	-	0.947	-0.1	0.116	1.98	0.116	2.37
lmo2166	-	Q8Y5A3	hypothetical protein lmo2166	-	0.14	4.36	0.512	1.81	0.076	-0.88
lmo2167	-	Q8Y5A2	hypothetical protein lmo2167	-	0.264	0.34	0.86	0.38	0.494	1.36
lmo2174	-	Q8Y595	hypothetical protein lmo2174	-	0.383	1.9	-	0	0.035	3.92
lmo2175	-	Q8Y594	3-ketoacyl-ACP reductase	Yes	0.551	-1.11	0.119	-3.14	0.374	-1.46
lmo2180	-	Q8Y589	hypothetical protein lmo2180	-	0.541	-0.8	0.117	2.1	0.061	3.51
lmo2181	srtB	Q8Y588	hypothetical protein lmo2181	-	0.458	0.3	0.083	0.61	0.082	0.23
lmo2182	-	Q8Y587	ferrichrome ABC transporter ATP-binding protein	-	0.001	0.7	0.013	0.6	0.013	1.02
lmo2184	-	Q7AP55	ferrichrome ABC transporter substrate-binding protein	-	0.026	0.53	0.001	0.9	0.054	0.5
lmo2185	hbp2,svpA	Q7AP54	hypothetical protein lmo2185	-	0.07	0.46	0.403	0.17	0.049	0.41
lmo2186	hbp1	Q8Y585	hypothetical protein lmo2186	-	0.737	0.15	0.683	-0.14	0.355	0.44
lmo2188	-	Q8Y583	oligoendopeptidase	-	0.324	-0.19	0.015	-0.58	0.005	-0.45
lmo2189	mecA	Q9RGW9	competence protein CoiA	-	0.254	2.87	0.129	4.06	0.095	-4.61
lmo2192	-	Q8Y581	peptide ABC transporter ATP-binding protein	-	0.125	-0.38	0.079	-0.27	0.052	-0.39
lmo2193	-	Q7AP53	peptide ABC transporter ATP-binding protein	-	0.001	-0.61	0.063	-0.06	0.081	-0.27
lmo2194	-	Q8Y580	peptide ABC transporter permease	-	0.029	-0.66	0.607	-0.16	0.004	-0.89
lmo2195	-	Q8Y579	peptide ABC transporter permease	-	0.475	-3.2	0.445	2.67	0.136	-4.08
lmo2196	-	Q7AP52	hypothetical protein lmo2196	-	0.013	-1	0.235	-0.21	0	-1.08
lmo2198	trpS	Q8Y577	tryptophanyl-tRNA synthetase	-	0.028	-0.22	0.201	-0.34	0.107	-0.54
lmo2199	-	Q8Y576	hypothetical protein lmo2199	-	0.235	-2.61	0.341	-0.63	0.769	0.21
lmo2200	-	Q8Y575	MarR family transcriptional regulator	-	0.146	2.39	0.468	-1.33	0.374	1.33
lmo2201	-	Q8Y574	3-oxoacyl-ACP synthase	-	0.019	-0.47	0.013	-0.47	0.083	-0.53
lmo2202	fabH	Q8Y573	3-oxoacyl-ACP synthase	-	0.869	-0.02	0.051	0.22	0.011	0.31
lmo2205	gpmA	Q8Y571	phosphoglyceromutase	Yes	0.006	1.75	0.412	-1.71	0	2.96
lmo2206	clpB	Q8Y570	Clp protease subunit B	-	0.058	0.5	0.014	0.5	0.009	0.68
lmo2207	-	Q8Y569	hypothetical protein lmo2207	-	0	-5	0.191	2.38	0.856	-0.46
lmo2208	-	Q8Y568	hypothetical protein lmo2208	-	0.053	0.69	0.665	0.2	0.21	0.69
lmo2209	-	Q8Y567	hypothetical protein lmo2209	-	0.088	0.35	0.106	0.29	0.068	0.54
lmo2211	cpfC,hemH	Q8Y565	ferrochelatase	-	0.572	-0.21	0.742	-0.17	0.461	0.39
lmo2212	hemE	Q8Y564	uroporphyrinogen decarboxylase	-	0.343	-0.68	0.409	-1.84	0.909	-0.35
lmo2213	-	Q8Y563	hypothetical protein lmo2213	Yes	0.097	5.63	-	0	0.027	6.4
lmo2214	-	Q8Y562	ABC transporter permease	-	0.069	4.76	0.374	-1.73	0.001	-6.86
lmo2217	-	Q8Y559	hypothetical protein lmo2217	-	0.157	0.6	0.395	0.32	0.138	0.66
lmo2219	prsA2	Q8Y557	foldase	-	0.008	-0.23	0.525	0.11	0.059	-0.38
lmo2220	yhaM	Q8Y556	3\'-5\' exoribonuclease	-	0.296	0.25	0.005	0.55	0.879	0.04
lmo2221	-	Q8Y555	hypothetical protein lmo2221	-	0.875	-0.03	0.072	0.44	0.213	-0.33
lmo2222	-	Q8Y554	hypothetical protein lmo2222	-	0.956	0.15	0.323	0.37	0.959	0.02
lmo2223	-	Q8Y553	hypothetical protein lmo2223	-	0.895	0.05	0.283	-0.46	0.56	0.47
lmo2224	-	Q8Y552	hypothetical protein lmo2224	-	0.573	0.2	0.896	0.04	0.053	0.54
lmo2225	fumC,citG	Q8Y551	fumarate hydratase	-	0.204	0.25	0.382	0.15	0.409	-0.2
lmo2227	-	Q8Y549	ABC transporter ATP-binding protein	-	0.943	-0.09	0.981	-0.03	0.05	-2
lmo2229	-	Q8Y547	penicillin-binding protein	-	0.951	-0.04	0.88	0.03	0.059	-0.62
lmo2230	-	Q8Y546	arsenate reductase	Yes	0	6.15	-	0	-	0
lmo2231	-	Q8Y545	hypothetical protein lmo2231	Yes	-	0	-	0	0	3.74
lmo2232	-	Q8Y544	hypothetical protein lmo2232	-	0.417	0.18	0.451	0.22	0.326	0.31
lmo2241	-	Q8Y535	GntR family transcriptional regulator	-	0.556	-0.62	0.395	1.42	0.521	-0.32
lmo2244	-	Q8Y532	ribosomal large subunit pseudouridine synthase	-	0.122	-0.33	0.185	-0.23	0.068	-0.6
lmo2247	-	Q8Y529	oxidoreductase	-	0.165	2.22	0.941	0.12	0.298	-1.45
lmo2248	-	Q929C7	hypothetical protein lmo2248	-	0.927	-0.02	0.195	0.15	0.658	-0.06
lmo2249	-	Q8Y528	low-affinity inorganic phosphate transporter	-	0.852	-0.56	0.117	-4.34	0.104	-0.49
lmo2250	arpJ	Q8Y527	amino acid ABC transporter permease	-	0.001	-1.22	0.009	-0.68	0.002	-2.09
lmo2251	-	Q8Y526	amino acid ABC transporter ATP-binding protein	-	0.082	-3.26	0.021	-1.04	0.09	-4.35
lmo2252	-	Q8Y525	aspartate aminotransferase	-	0.186	-2.15	0.022	-0.45	0.14	-2.3
lmo2256	-	Q929B9	hypothetical protein lmo2256	-	0.398	2.07	0.486	0.17	0.017	0.53
lmo2259	-	Q8Y519	PTS beta-glucoside transporter subunit IIA	-	0.374	1.78	0.374	2.02	0.62	-1.47
lmo2260	-	Q8Y518	hypothetical protein lmo2260	-	0.207	0.18	0.011	0.45	0.15	0.16
lmo2262	-	Q8Y516	hypothetical protein lmo2262	-	0.825	0.1	0.494	-2.24	0.334	2.45
lmo2267	addA	Q8Y511	ATP-dependent deoxyribonuclease subunit A	-	0.004	0.76	0.004	0.92	0.004	0.88
lmo2268	addB	Q8Y510	ATP-dependent deoxyribonuclease subunit B	-	0.01	0.88	0.003	1.06	0.034	0.95
lmo2335	fruA	Q8Y4U6	PTS fructose transporter subunit IIABC	-	0.001	-0.5	0.327	0.17	0.004	-1.02
lmo2336	fruB	Q8Y4U5	fructose-1-phosphate kinase	-	0.385	-0.41	0.615	-0.38	0.187	-3.96
lmo2337	-	Q8Y4U4	DeoR family transcriptional regulator	-	0.596	0.09	0.806	0.03	0.023	-0.58
lmo2338	pepC	O69192	aminopeptidase	-	0.135	4.16	0.353	2.27	0.366	0.13
lmo2340	psuG	Q8Y4U2	hypothetical protein lmo2340	-	0.603	-0.04	0.139	0.29	0.672	-0.13
lmo2341	-	Q8Y4U1	sugar kinase	-	0.427	0.19	0.499	-1.62	0.466	0.25
lmo2342	-	Q8Y4U0	16S pseudouridylate synthase	-	0.384	-1.35	0.973	0.07	-	0
lmo2353	-	Q8Y4S9	Na+/H+ antiporter	-	0.621	-0.07	0.35	2.11	0.018	-0.52
lmo2354	-	Q8Y4S8	hypothetical protein lmo2354	-	0.692	0.06	0.071	0.27	0.254	-0.26
lmo2358	-	Q8Y4S4	N-acetylglucosamine-6-phosphate isomerase	-	0.305	0.37	0.093	-1.07	0.224	0.88
lmo2360	-	Q8Y4S2	transmembrane protein	-	0.008	-1.16	0.375	0.22	0.001	-2.08
lmo2361	-	Q928S1	hypothetical protein lmo2361	-	0.171	-2.37	0.989	-0.01	0.143	-0.47
lmo2366	-	Q928R7	DeoR family transcriptional regulator	-	0.439	-1.5	0.546	1.44	0.98	-0.07
lmo2367	pgi	Q8Y4R7	glucose-6-phosphate isomerase	-	0.392	0.12	0.955	-0.01	0.23	-0.15
lmo2369	-	Q8Y4R5	general stress protein 13	-	0.03	0.88	0.495	-0.52	0.066	1.01
lmo2370	-	Q8Y4R4	aminotransferase	-	0.269	-0.18	0.762	-0.08	0.095	-0.37
lmo2371	-	Q8Y4R3	ABC transporter permease	-	0.051	-0.35	0.013	-0.71	0.231	0.16
lmo2372	-	Q8Y4R2	ABC transporter ATP-binding protein	-	0.131	-0.54	0.009	-0.99	0.826	0.09
lmo2374	-	Q8Y4R0	aspartate kinase	-	0.935	0.02	0.003	0.58	0.007	-0.9
lmo2376	-	Q8Y4Q8	peptidyl-prolyl cis-trans isomerase	-	0.998	-0.01	0.49	-2.16	0.669	-1.54
lmo2378	-	Q8Y4Q6	monovalent cation/H+ antiporter subunit A	-	0.906	-0.24	0.374	-1.13	0.318	-1.72
lmo2382	-	Q8Y4Q2	monovalent cation/H+ antiporter subunit E	-	0.768	-0.51	0.123	-2.09	-	0
lmo2384	-	Q8Y4Q1	monovalent cation/H+ antiporter subunit G	-	0.493	2.18	0.374	-1.88	-	0
lmo2386	-	Q8Y4P9	hypothetical protein lmo2386	Yes	0.005	0.84	0.774	0.36	0.127	3.6
lmo2388	-	Q8Y4P7	hypothetical protein lmo2388	-	0.29	-1.83	0.935	0.21	-	0
lmo2389	-	Q8Y4P6	NADH dehydrogenase	Yes	0.009	0.79	0.014	0.37	0.073	0.44
lmo2390	-	Q8Y4P5	hypothetical thioredoxine reductase	-	0.002	0.33	0.003	0.97	0.012	0.73
lmo2391	-	Q8Y4P4	hypothetical protein lmo2391	Yes	0.003	2.88	0.374	-0.87	0.01	7.31
lmo2398	ltrC	Q8Y4N7	hypothetical protein lmo2398	Yes	0.116	4.12	-	0	-	0
lmo2399	-	Q8Y4N6	hypothetical protein lmo2399	Yes	0	1.38	-	0	0.066	3.23
lmo2400	-	Q8Y4N5	acetyltransferase	-	0.416	2.42	0.128	3.43	0.073	3.36
lmo2401	-	Q8Y4N4	hypothetical protein lmo2401	-	0.506	0.16	0.103	-4.94	0.311	2.87
lmo2402	-	Q928N1	hypothetical protein lmo2402	-	0.143	-0.51	0.364	-2.59	0.268	-0.45
lmo2403	-	Q8Y4N3	hypothetical protein lmo2403	-	0.545	-0.98	0.438	-0.16	0.631	-0.74
lmo2404	-	Q8Y4N2	hypothetical protein lmo2404	-	0.429	2.07	0.316	-2.37	0.121	4.03
lmo2406	-	Q8Y4N0	hypothetical protein lmo2406	-	0.043	0.75	0.644	-0.24	0.288	0.43
lmo2411	-	Q928M6	hypothetical protein lmo2411	-	0.076	-0.21	0.334	0.12	0.128	-0.17
lmo2412	-	Q8Y4M5	hypothetical protein lmo2412	-	0.488	0.3	0.47	-0.65	0.748	0.15
lmo2413	-	Q8Y4M4	aminotransferase	-	0.16	0.65	0.491	0.24	0.588	0.14
lmo2414	-	Q8Y4M3	aminotransferase	-	0.495	0.09	0.613	0.02	0.136	-0.18
lmo2415	-	Q8Y4M2	ABC transporter ATP-binding protein	-	0.291	-0.25	0.34	-0.48	0.445	0.26
lmo2416	-	Q8Y4M1	hypothetical protein lmo2416	-	0.012	-0.68	0.02	-0.5	0.005	-1.29
lmo2417	-	Q8Y4M0	ABC transporter substrate-binding protein	-	0.158	0.65	0.173	0.94	0.355	-2.3
lmo2418	-	Q8Y4L9	ABC transporter permease	-	0.477	-1.7	0	0.72	0.886	0.05
lmo2419	metN2	Q8Y4L8	ABC transporter ATP-binding protein	-	0.091	5.18	0.145	0.39	0.249	0.57
lmo2421	-	Q8Y4L6	two-component sensor histidine kinase	-	0.002	0.59	0.097	0.64	0.309	2.27
lmo2422	-	Q8Y4L5	two-component response regulator	-	0.003	0.76	0.152	0.51	0.123	0.79
lmo2423	-	Q8Y4L4	hypothetical protein lmo2423	-	0.313	-1.8	0.155	-3.04	0.56	1.04
lmo2426	-	Q8Y4L1	hypothetical protein lmo2426	-	0.401	2.23	0.953	-0.15	0.145	3.21
lmo2429	-	Q8Y4K8	ferrichrome ABC transporter ATP-binding protein	-	0.462	0.15	0.661	0.04	0.041	0.46
lmo2430	-	Q928K8	ferrichrome ABC transporter permease	-	0.048	4.61	0.095	4.21	0.462	-1.72
lmo2431	-	Q8Y4K7	ferrichrome ABC transporter substrate-binding protein	-	0.709	0.06	0.56	0.1	0.977	0.01
lmo2433	-	Q8Y4K5	acetylesterase	-	0.228	0.36	0.103	-3.41	0.527	1.76
lmo2434	-	Q8Y4K4	glutamate decarboxylase	Yes	0.032	1.38	0.119	-4.35	0.089	5.23
lmo2436	-	Q8Y4K2	transcription antiterminator	-	0.012	1.14	0.129	-3.08	0.231	2.24
lmo2437	-	Q8Y4K1	hypothetical protein lmo2437	-	0.042	3.24	0.7	-0.54	-	0
lmo2438	-	Q8Y4K0	hypothetical protein lmo2438	-	0.374	-1.68	0.374	-1.65	0.116	-3.47
lmo2439	-	Q8Y4J9	hypothetical protein lmo2439	-	-	0	0.117	-1.72	-	0
lmo2441	-	Q8Y4J7	transcriptional regulator	-	0.452	-1.65	0.383	-1.56	0.792	-0.6
lmo2449	rnr	Q8Y4J0	exoribonuclease RNase-R	-	0.62	0.09	0.89	0.03	0.426	-0.12
lmo2450	-	Q8Y4I9	carboxylesterase	-	0.068	0.47	0.199	3.4	0.861	0.64
lmo2452	-	Q8Y4I7	carboxylesterase	-	0.047	0.23	0.999	0	0.53	0.23
lmo2455	eno	P64074	phosphopyruvate hydratase	-	0.346	-0.08	0.38	-0.26	0.183	-0.25
lmo2456	gpmI,pgm	Q8Y4I4	phosphoglyceromutase	-	0.69	0.06	0.594	-0.2	0.257	0.28
lmo2457	tpiA1,tpi	Q8Y4I3	Triosephosphate isomerase 1	-	0.815	-0.04	0.456	-0.42	0.465	0.36
lmo2458	pgk	Q8Y4I2	phosphoglycerate kinase	-	0.711	0.07	0.898	-0.05	0.625	-0.07
lmo2459	gap	Q8Y4I1	glyceraldehyde-3-phosphate dehydrogenase	-	0.001	-0.53	0.704	-0.06	0.013	-0.29
lmo2460	-	Q8Y4I0	transcriptional regulator	-	0.577	0.1	0.208	-0.38	0.452	1.94
lmo2461	sigL	Q7AP50	RNA polymerase factor sigma-54	-	0.296	0.27	0.166	0.2	0.055	0.41
lmo2462	-	Q8Y4H9	dipeptidase	-	0.796	0.06	0.449	-2.32	0.066	-0.33
lmo2463	-	Q8Y4H8	multidrug transporter	Yes	0	1.91	-	0	0	3.36
lmo2465	-	Q8Y4H6	hypothetical protein lmo2465	-	0.997	0	0.049	0.4	0.116	-3.49
lmo2466	-	Q8Y4H5	hypothetical protein lmo2466	-	-	0	0.116	5.32	-	0
lmo2468	clpP	Q9RQI6	ATP-dependent Clp protease proteolytic subunit	Yes	0.141	-0.49	0.03	-0.54	0.852	0.07
lmo2471	namA	Q8Y4H1	NADPH dehydrogenase	-	0.029	0.92	0.012	0.56	0.001	1.07
lmo2472	whiA	Q8Y4H0	hypothetical protein lmo2472	-	0.138	0.44	0.298	0.37	0.248	0.29
lmo2473	-	P58588	hypothetical protein lmo2473	-	0.771	0.1	0.039	-0.64	0.38	0.36
lmo2474	-	Q8Y4G9	hypothetical protein lmo2474	-	0.17	0.34	0.868	0.04	0.156	0.4
lmo2475	-	Q8Y4G8	phosphoglucomutase	-	0.035	0.39	0.047	0.29	0.204	0.14
lmo2476	-	Q8Y4G7	aldose 1-epimerase	-	0.127	0.45	0.353	-2.19	0.02	0.44
lmo2477	galE	Q8Y4G6	UDP-glucose 4-epimerase	Yes	0.047	0.88	0.106	-3.49	0.406	1.63
lmo2478	trxB	O32823	thioredoxin reductase	-	0.741	-0.08	0.019	-0.44	0.159	-0.14
lmo2479	-	Q8Y4G5	hypothetical protein lmo2479	-	0.763	0.08	0.496	0.23	0.332	-2.19
lmo2481	ppaX	Q8Y4G3	pyrophosphatase PpaX	-	0.695	0.05	0.48	-0.3	0.154	0.27
lmo2482	lgt	Q8Y4G2	prolipoprotein diacylglyceryl transferase	-	0.842	0.03	0.169	0.34	0.994	0.02
lmo2483	hprK	Q8Y4G1	HPr kinase/phosphorylase	-	0.259	-0.25	0.064	-0.38	0.141	0.21
lmo2486	-	Q8Y4F8	hypothetical protein lmo2486	-	0.065	0.51	0.11	0.59	0.035	0.64
lmo2487	-	Q8Y4F7	hypothetical protein lmo2487	-	0.11	0.33	0.126	0.36	0	0.76
lmo2488	uvrA	Q8Y4F6	excinuclease ABC subunit A	-	0.417	0.15	0.08	0.42	0.619	0.1
lmo2489	uvrB	Q8Y4F5	excinuclease ABC subunit B	-	0.18	-0.38	0.011	-0.57	0.134	-0.42
lmo2491	-	Q8Y4F3	hypothetical protein lmo2491	-	0.005	0.66	0.897	0.03	0.045	0.47
lmo2494	-	Q8Y4F0	PhoU family transcriptional regulator	Yes	0.01	4.95	0.983	0.04	0.131	2.94
lmo2495	pstB1	P63363	phosphate ABC transporter ATP-binding protein	-	0	3.92	0.982	-0.04	0.374	-1.39
lmo2499	pstS	Q8Y4E7	phosphate ABC transporter substrate-binding protein	-	0.002	3.55	0.002	2.61	0.001	2.71
lmo2500	phoR	Q8Y4E6	two-component sensor histidine kinase	-	0.378	-0.19	0.848	-0.06	0.001	-0.66
lmo2501	phoP	Q8Y4E5	two-component response phosphate regulator	-	0	4.51	0.854	-0.32	-	0
lmo2502	-	Q8Y4E4	hypothetical protein lmo2502	-	0.124	0.34	0.016	0.61	0.529	-0.12
lmo2503	cls	Q8Y4E3	cardiolipin synthase	-	0.81	0.03	0.171	0.38	0.054	-0.41
lmo2504	-	Q8Y4E2	cell wall-binding protein	-	0.404	0.07	0.577	0.12	0.939	0.03
lmo2505	spl	Q7AP49	peptidoglycan lytic protein P45	-	0.047	-0.49	0.084	-0.54	0.025	-1.16
lmo2506	ftsX	Q8Y4E1	cell division protein FtsX	-	0.2	0.51	0.065	0.68	0.308	2.98
lmo2507	ftsE	Q8Y4E0	cell division protein FtsE	-	0.054	0.67	0.265	0.26	0.018	0.53
lmo2509	prfB	Q8Y4D8	peptide chain release factor 2	-	0.515	0.16	0.011	0.43	0.231	-0.2
lmo2510	secA1	P47847	preprotein translocase subunit SecA	-	0.009	0.36	0.053	0.44	0.131	0.22
lmo2511	hpf	Q927Y2	hypothetical protein lmo2511	Yes	0.002	0.82	0.189	-0.48	0.003	1.78
lmo2514	-	Q8Y4D5	hypothetical protein lmo2514	-	0.036	-0.41	0.019	-0.92	0.886	-0.04
lmo2515	-	Q927X8	two-component response regulator DegU	-	0.062	0.31	0.248	-0.24	0.049	0.94
lmo2516	-	Q8Y4D4	hypothetical protein lmo2516	-	0	-4.22	-	0	0.117	-2.65
lmo2518	-	Q8Y4D2	LytR family transcriptional regulator	-	0.014	-0.44	0.144	-0.38	0.009	-0.52
lmo2520	menC	Q8Y4D0	O-succinylbenzoate-CoA synthase	-	0.48	0.37	0.561	-0.23	0.142	0.6
lmo2521	-	Q8Y4C9	polyglycerol phosphate biosynthesis protein TagA	-	0.316	-2.07	0.391	-1.82	0.815	-0.67
lmo2522	-	Q8Y4C8	cell wall-binding protein	-	0.423	2.58	0.885	-0.47	0.511	1.77
lmo2525	mbl,mreB	Q8Y4C5	rod shape-determining protein MreB	-	0	-0.89	0.003	-0.84	0	-0.95
lmo2526	murA1,murA	Q8Y4C4	UDP-N-acetylglucosamine 1-carboxyvinyltransferase	-	0.002	0.64	0.041	0.38	0.32	0.14
lmo2528	atpC	Q8Y4C2	ATP synthase F0F1 subunit epsilon	-	0.117	-3.66	0.139	-3.89	0.949	-0.18
lmo2529	atpD2	Q8Y4C1	ATP synthase F0F1 subunit beta	-	0.476	-0.08	0.803	-0.04	0.984	0
lmo2530	atpG	Q927W3	ATP synthase F0F1 subunit gamma	-	0.264	-0.24	0.979	0.01	0.752	0.16
lmo2531	atpA2	Q8Y4C0	ATP synthase F0F1 subunit alpha	-	0.483	-0.07	0.101	0.3	0.244	-0.15
lmo2532	atpH	Q8Y4B9	ATP synthase F0F1 subunit delta	-	0.958	-0.02	0.468	-0.62	0.913	0.06
lmo2533	atpF	Q8Y4B8	ATP synthase F0F1 subunit B	-	0.391	-0.73	0.844	-0.07	0.44	-2.33
lmo2535	atpB	Q8Y4B6	ATP synthase F0F1 subunit A	-	0.179	2.64	0.135	-3.66	-	0
lmo2537	-	Q8Y4B4	UDP-N-acetylglucosamine 2-epimerase	-	0.088	-0.61	0.22	-0.79	0.376	-0.38
lmo2538	upp	Q8Y4B3	uracil phosphoribosyltransferase	-	0.307	-0.39	0.613	-0.22	0.67	0.26
lmo2539	glyA	Q8Y4B2	serine hydroxymethyltransferase	-	0.026	0.4	0.473	-0.4	0.061	0.95
lmo2541	-	Q8Y4B0	tRNA threonylcarbamoyladenosine biosynthesis protein	-	0.294	-0.49	0.856	-0.08	0.632	1.06
lmo2542	prmC	Q8Y4A9	protoporphyrinogen oxidase	-	0.007	-0.61	0.89	-0.04	0.85	0.07
lmo2543	prfA,prf1	Q8Y4A8	peptide chain release factor 1	-	0.035	-0.33	0.251	0.2	0.11	-0.29
lmo2544	tdk	Q8Y4A7	thymidine kinase	-	0.424	-0.13	0.286	0.12	0.509	1.57
lmo2545	thrB	Q8Y4A6	homoserine kinase	-	0.511	1.17	0.321	1.72	0.276	1.89
lmo2546	thrC	Q8Y4A5	threonine synthase	-	0.046	-0.55	0.159	-0.36	0.172	-0.6
lmo2547	hom	Q8Y4A4	homoserine dehydrogenase	-	0.001	-0.83	0.145	-0.48	0.005	-0.86
lmo2548	rpmE2,rpmE	P0A485	50S ribosomal protein L31	-	0.827	-0.45	0.374	-0.97	0.118	3.74
lmo2549	gtcA	P58412	wall teichoic acid glycosylation protein GtcA	-	0.104	-3.83	0.576	-1.49	0.994	-0.02
lmo2550	-	Q7AP48	glycosyl transferase	-	0.582	0.15	0.037	0.41	0.24	0.34
lmo2551	rho	Q8Y4A3	transcription termination factor Rho	-	0.248	-0.27	0.345	-0.26	0.492	-0.12
lmo2552	murA2,murZ	Q8Y4A2	UDP-N-acetylglucosamine 1-carboxyvinyltransferase	-	0.134	-0.41	0.053	0.56	0.82	-0.07
lmo2554	-	Q8Y4A0	galactosyltransferase	-	0.893	0.02	0.236	0.3	0.78	0.06
lmo2555	-	Q8Y499	N-acetylglucosaminyl-phosphatidylinositol biosynthesis protein	-	0.048	0.68	0.123	0.6	0.38	0.31
lmo2556	fbaA	Q8Y498	fructose-1,6-bisphosphate aldolase	-	0.039	-0.61	0.099	-0.35	0.087	-0.57
lmo2557	-	Q8Y497	lipid kinase	-	0.124	-0.56	0.385	-1.71	0.938	-0.23
lmo2558	ami	Q8Y496	autolysin, amidase	-	0.003	-0.67	0.152	-0.37	0.019	-0.86
lmo2559	pyrG	Q8Y495	CTP synthetase	-	0.187	-0.27	0.009	-0.41	0.008	-0.47
lmo2560	rpoE	Q8Y494	DNA-directed RNA polymerase subunit delta	-	0.032	-0.57	0.056	-0.84	0.306	-0.47
lmo2561	argS	Q8Y493	arginyl-tRNA synthetase	-	0.13	-0.4	0.502	0.12	0.03	-0.44
lmo2562	-	Q927T1	hypothetical protein lmo2562	-	0.906	-0.03	0.995	0	0.039	-0.63
lmo2564	-	Q8Y491	4-oxalocrotonate isomerase	-	-	0	0.785	0.69	0.121	-2.86
lmo2565	-	Q8Y490	hypothetical protein lmo2565	-	0.222	-0.24	0.776	-0.05	0.047	-0.52
lmo2566	lipL	Q8Y489	hypothetical protein lmo2566	-	0.131	0.19	0.328	-2.34	0.024	-0.49
lmo2569	-	Q8Y486	peptide ABC transporter substrate-binding protein	Yes	0	-2.48	0	-1.68	0	-2.9
lmo2571	-	Q8Y484	nicotinamidase	Yes	0.073	2.64	-	0	0	5.43
lmo2572	-	Q8Y483	dihydrofolate reductase subunit A	Yes	0.01	2.18	0.374	-1.82	0	7.74
lmo2573	-	Q8Y482	zinc-binding dehydrogenase	Yes	0.037	4.01	0.414	-1.59	0.016	6.44
lmo2574	-	Q8Y481	hypothetical protein lmo2574	-	0.178	2.18	0.69	-0.85	0.001	4.23
lmo2575	-	Q8Y480	cation transporter	-	0.278	-2.39	0.426	-1.98	-	0
lmo2577	-	Q8Y478	hypothetical protein lmo2577	-	0.943	0.03	0.873	-0.07	0.458	0.39
lmo2578	-	Q8Y477	hypothetical protein lmo2578	-	0.374	1.13	0.933	0.17	0.374	1.27
lmo2582	-	Q8Y473	histidine kinase	-	-	0	-	0	0.096	2.02
lmo2583	-	Q8Y472	DNA-binding response regulator	-	0.161	0.26	0.534	-0.12	0.116	0.7
lmo2588	-	Q8Y467	multidrug transporter	-	0.178	-3.43	0.643	0.08	0.039	-0.23
lmo2589	-	Q8Y466	TetR family transcriptional regulator	-	0.126	-0.39	0.25	0.26	0.04	-0.65
lmo2590	-	Q8Y465	ATP-binding protein	-	0.161	0.37	0.022	-0.21	0.003	0.51
lmo2592	-	Q8Y463	aldo/keto reductase	-	0.315	0.2	0.65	0.09	0.309	-2.1
lmo2593	-	Q8Y462	MerR family transcriptional regulator	-	0.098	2.25	0.989	-0.02	0.161	0.34
lmo2596	rpsI	Q8Y459	30S ribosomal protein S9	-	0.01	-0.49	0.379	-0.41	0.853	-0.04
lmo2597	rplM	Q8Y458	50S ribosomal protein L13	-	0.204	-0.25	0.889	-0.04	0.271	-0.32
lmo2598	truA	Q8Y457	tRNA pseudouridine synthase A	-	0.038	0.33	0.001	0.6	0.135	0.23
lmo2600	ecfA2,cbiO2	Q8Y455	cobalt ABC transporter ATP-binding subunit	-	0.031	0.42	0.084	-0.51	0.342	2.56
lmo2601	ecfA1,cbiO1	Q8Y454	cobalt ABC transporter ATP-binding protein	-	0.292	0.4	0.125	-0.78	0.819	-0.54
lmo2605	rplQ	Q8Y450	50S ribosomal protein L17	-	0.138	-0.4	0.656	0.17	0.625	-0.3
lmo2606	rpoA	P66699	DNA-directed RNA polymerase subunit alpha	-	0.058	-0.14	0.071	0.09	0.984	0
lmo2607	rpsK	P66352	30S ribosomal protein S11	-	0.035	-1.27	0.253	-0.21	0.483	-0.33
lmo2608	rpsM	P66383	30S ribosomal protein S13	-	0.056	-0.21	0.349	-0.1	0.468	-0.21
lmo2609	rpmJ	P66290	50S ribosomal protein L36	-	0.297	-3.57	0.56	0.75	0.841	-0.21
lmo2611	adk	Q8Y449	adenylate kinase	-	0.877	-0.07	0.753	-0.22	0.582	0.51
lmo2612	secY	Q8Y448	preprotein translocase subunit SecY	-	0.01	-0.44	0.357	-0.21	0.016	-0.79
lmo2613	rplO	Q8Y447	50S ribosomal protein L15	-	0.005	-0.2	0.014	0.21	0.061	-0.66
lmo2614	rpmD	Q927M5	50S ribosomal protein L30	-	0.468	-1.83	0.408	-1.44	0.36	-1.59
lmo2615	rpsE	Q8Y446	30S ribosomal protein S5	-	0.019	-0.42	0.843	-0.04	0.269	-0.34
lmo2616	rplR	Q8Y445	50S ribosomal protein L18	-	0.029	-0.56	0.433	-0.53	0.002	-0.55
lmo2617	rplF	Q8Y444	50S ribosomal protein L6	-	0.381	-0.23	0.088	-0.42	0.578	-0.12
lmo2618	rpsH	P66623	30S ribosomal protein S8	-	0.018	-0.41	0.525	-0.25	0.321	-0.48
lmo2619	rpsZ,rpsN1	P66401	30S ribosomal protein S14	-	0.248	-3.54	0.3	3.29	0.7	-1.42
lmo2620	rplE	Q927L9	50S ribosomal protein L5	-	0.072	-0.31	0.638	-0.16	0.981	-0.01
lmo2621	rplX	Q8Y443	50S ribosomal protein L24	-	0.02	-1.25	0.006	-1.2	0.007	-1.14
lmo2622	rplN	Q927L7	50S ribosomal protein L14	-	0.435	-0.16	0.658	-0.06	0.516	-0.09
lmo2623	rpsQ	Q927L6	30S ribosomal protein S17	-	0.999	0	0.039	0.34	0.218	-0.23
lmo2624	rpmC	P66166	50S ribosomal protein L29	-	0.257	0.34	0.062	0.55	0.367	3.09
lmo2625	rplP	Q927L4	50S ribosomal protein L16	-	0.121	-0.4	0.467	-0.16	0.538	-0.07
lmo2626	rpsC	P66548	30S ribosomal protein S3	-	0.043	-0.24	0.005	-0.33	0.552	-0.14
lmo2627	rplV	Q927L2	50S ribosomal protein L22	-	0.129	1.33	0.695	-0.11	0.812	0.19
lmo2628	rpsS	P66484	30S ribosomal protein S19	-	0.212	-0.53	0.323	-0.94	0.014	-1.19
lmo2629	rplB	P60426	50S ribosomal protein L2	-	0.064	-0.44	0.052	-0.4	0.157	-0.25
lmo2630	rplW	Q8Y441	50S ribosomal protein L23	-	0.081	-0.62	0.183	-0.4	0.005	-0.42
lmo2631	rplD	P61055	50S ribosomal protein L4	-	0.083	-0.37	0.986	0	0.25	-0.31
lmo2632	rplC	Q8Y440	50S ribosomal protein L3	-	0.121	-0.44	0.037	-0.77	0.39	-0.22
lmo2633	rpsJ	P66330	30S ribosomal protein S10	-	0.365	-0.15	0.083	-0.52	0.161	-0.23
lmo2634	ecfT	Q8Y439	hypothetical protein lmo2634	-	0.374	-1.67	-	0	0.131	4
lmo2635	-	Q8Y438	1,4-dihydroxy-2-naphthoate octaprenyltransferase	-	0.191	-0.34	0.05	0.28	0.25	-2.33
lmo2636	-	Q8Y437	hypothetical protein lmo2636	-	0.746	-0.05	0.098	0.34	0.046	-0.26
lmo2637	-	Q8Y436	hypothetical protein lmo2637	-	0.044	-0.63	0.067	-0.34	0.01	-0.91
lmo2638	-	Q8Y435	NADH dehydrogenase	-	0.003	-0.97	0.065	-0.6	0.01	-0.87
lmo2641	-	Q8Y433	heptaprenyl diphosphate synthase subunit II	-	0.008	-0.81	0.407	-0.37	0.088	-0.68
lmo2643	-	Q8Y431	hypothetical protein lmo2643	-	0.07	-0.19	0.354	-0.26	0.092	-0.54
lmo2652	-	Q8Y423	transcriptional antiterminator	-	0.279	-0.31	0.186	0.34	0.817	-0.08
lmo2653	tuf,tufA	Q8Y422	elongation factor Tu	-	0.028	-0.36	0.382	-0.14	0.429	-0.16
lmo2654	fusA,fus	Q8Y421	elongation factor G	-	0.035	-0.15	0.375	0.18	0.072	-0.18
lmo2655	rpsG	P66611	30S ribosomal protein S7	-	0.011	-0.37	0.27	-0.19	0.034	-0.19
lmo2656	rpsL	P66372	30S ribosomal protein S12	-	0.001	-0.67	0.997	0	0.173	-0.48
lmo2657	-	Q8Y420	deoxyguanosinetriphosphate triphosphohydrolase	-	0.186	0.23	0.135	0.31	0.638	0.09
lmo2658	-	Q8Y419	acyltransferase	-	0.366	0.28	0.108	-3.06	0.451	1.23
lmo2660	-	Q8Y417	transketolase	-	0.942	-0.16	0.454	1.38	0.117	-3.11
lmo2674	-	Q8Y404	ribose-5-phosphate isomerase B	Yes	0.096	0.54	0.359	-0.51	0.533	0.23
lmo2677	-	Q8Y401	esterase	-	-	0	0.17	-2.8	0.374	1.77
lmo2683	-	Q8Y3Z5	PTS cellbiose transporter subunit IIB	-	0.374	-2.01	0.691	1.21	0.739	0.71
lmo2684	-	Q8Y3Z4	PTS cellbiose transporter subunit IIC	-	0.188	0.37	0.735	-0.1	0.263	-2.69
lmo2689	-	Q8Y3Z0	magnesium-translocating P-type ATPase	-	0.178	-0.35	0.374	-1.16	0.866	-0.38
lmo2690	-	Q8Y3Y9	TetR family transcriptional regulator	-	0	-5.09	0.319	1.8	0.474	-1.72
lmo2691	-	Q8Y3Y8	autolysin	-	0.76	0.04	0.002	0.59	0.244	-0.38
lmo2693	tmk	Q8Y3Y6	thymidylate kinase	-	0.057	-0.77	0.408	-0.53	0.534	-0.38
lmo2694	-	Q8Y3Y5	lysine decarboxylase	-	0.886	0.35	0.374	-1.36	-	0
lmo2695	-	Q8Y3Y4	dihydroxyacetone kinase subunit DhaK	Yes	0.374	1.35	-	0	0.12	2.48
lmo2696	-	Q8Y3Y3	dihydroxyacetone kinase	Yes	0.027	5.64	-	0	0.026	6.13
lmo2697	-	Q8Y3Y2	PTS mannose transporter subunit IIA	Yes	0.118	3.21	-	0	0	6.29
lmo2698	-	Q8Y3Y1	RpiR family transcriptional regulator	-	0.122	2.72	0.374	1.54	0.1	3.13
lmo2700	-	Q8Y3X9	aldo/keto reductase	-	0.489	0.17	0.778	-0.07	0.247	0.45
lmo2703	-	Q8Y3X6	hypothetical protein lmo2703	-	0.572	0.15	0.417	-0.55	0.552	0.34
lmo2704	dnaX	Q8Y3X5	DNA polymerase III subunit gamma/tau	-	0.752	0.07	0.383	-0.14	0.291	0.18
lmo2705	-	Q8Y3X4	hypothetical protein lmo2705	-	0.012	0.58	0.002	0.81	0.808	0.1
lmo2710	-	Q8Y3W9	hypothetical protein lmo2710	-	0.488	-1.4	0.448	2.26	0.897	0.36
lmo2713	-	Q8Y3W6	internalin	-	0.035	0.81	0.165	2.58	0.296	2.04
lmo2714	-	Q8Y3W5	pepdidoglycan bound protein	-	0.059	-0.43	0.037	0.56	0.126	-3.16
lmo2715	cydD	Q8Y3W4	ABC transporter ATP-binding protein	-	0.001	-1.4	0.312	-0.27	0.004	-0.79
lmo2716	cydC	Q8Y3W3	ABC transporter	-	0	-1.32	0.004	-0.52	0.015	-1.24
lmo2718	cydA	Q927C3	cytochrome D ubiquinol oxidase subunit I	-	0.023	-0.68	0.04	0.21	0.124	-0.56
lmo2720	-	Q8Y3W1	acetate-CoA ligase	-	0.001	0.85	0.008	0.6	0.002	1.02
lmo2723	-	Q8Y3V8	hypothetical protein lmo2723	-	0.2	2.72	0.277	2.17	0.361	2.09
lmo2725	-	Q8Y3V6	hypothetical protein lmo2725	-	0.88	-0.12	0.07	-4.14	-	0
lmo2726	-	Q8Y3V5	MarR family transcriptional regulator	-	0.622	0.81	-	0	-	0
lmo2727	-	Q8Y3V4	hypothetical protein lmo2727	-	0.001	1.24	0.429	2.26	0.009	0.93
lmo2732	-	Q8Y3U9	hypothetical protein lmo2732	-	0.564	-1.07	0.502	-1.06	0.203	-2.32
lmo2733	-	Q8Y3U8	PTS fructose transporter subunit IIABC	-	0.23	1.55	-	0	0.374	1.27
lmo2734	-	Q8Y3U7	sugar hydrolase	Yes	0.404	1.83	0.999	0	0.049	3.94
lmo2735	-	Q8Y3U6	sucrose phosphorylase	-	0.374	0.9	-	0	0.116	2.03
lmo2736	-	Q8Y3U5	hypothetical protein lmo2736	Yes	0	6.58	-	0	0.374	2.43
lmo2737	-	Q8Y3U4	LacI family transcriptional regulator	-	0.275	2.09	0.405	1.43	0.031	0.66
lmo2738	-	Q8Y3U3	hemolysin	-	0.035	-0.38	0.008	-0.96	0.079	-0.5
lmo2739	cobB	Q8Y3U2	NAD-dependent deacetylase	-	0.437	1.45	0.374	-1.45	0	3.65
lmo2740	-	Q8Y3U1	hypothetical protein lmo2740	-	-	0	-	0	0.12	2.68
lmo2743	tal1	Q8Y3T8	translaldolase	-	0	-4.34	0.908	-0.29	0.429	1.44
lmo2745	-	Q8Y3T6	ABC transporter ATP-binding protein	-	0.261	1.83	0.884	0.34	0.638	0.8
lmo2747	serS	Q8Y3T4	seryl-tRNA synthetase	-	0.073	0.19	0.837	0.03	0.271	0.17
lmo2748	-	Q8Y3T3	hypothetical protein lmo2748	Yes	0.003	7.1	-	0	0	8.08
lmo2750	-	Q8Y3T1	para-aminobenzoate synthase subunit I	-	0.241	2.31	0.07	0.3	0.018	0.76
lmo2751	-	Q8Y3T0	ABC transporter ATP-binding protein	-	0.069	-0.3	0.472	0.12	0.214	-0.25
lmo2752	-	Q8Y3S9	ABC transporter ATP-binding protein	-	0.221	-0.21	0.464	0.21	0.002	-0.66
lmo2754	-	Q8Y3S7	D-alanyl-D-alanine carboxypeptidase	-	0.009	-0.45	0.185	-0.31	0.019	-0.57
lmo2755	-	Q8Y3S6	CoA-transferase	-	0.078	0.58	0.078	0.7	0.004	0.43
lmo2756	topB	Q8Y3S5	DNA topoisomerase III	-	0.2	0.28	0.083	0.36	0.056	-0.47
lmo2757	-	Q8Y3S4	ATP-dependent DNA helicase	-	0.827	0.04	0.229	0.28	0.008	-0.44
lmo2758	guaB	Q926Y9	inosine-monophosphate dehydrogenase	-	0.001	-0.7	0.076	-0.17	0.001	-0.56
lmo2759	-	Q8Y3S3	hypothetical protein lmo2759	-	0.755	0.11	0.772	-0.22	0.488	0.34
lmo2760	-	Q8Y3S2	ABC transporter ATP-binding protein	-	0.556	0.14	0.582	0.49	0.329	1.79
lmo2761	-	Q8Y3S1	beta-glucosidase	-	-	0	0.055	2.77	-	0
lmo2763	-	Q926Y4	PTS cellbiose transporter subunit IIC	-	-	0	0.116	2.75	0.801	-0.42
lmo2765	-	Q8Y3R8	PTS cellbiose transporter subunit IIA	-	-	0	0.471	1.34	-	0
lmo2766	-	Q8Y3R7	RpiR family transcriptional regulator	-	0.132	3.68	0.872	0.39	0.118	-3.07
lmo2767	-	Q8Y3R6	hypothetical protein lmo2767	-	0.56	-0.22	0.216	-0.41	0.21	-3.21
lmo2768	-	Q8Y3R5	hypothetical protein lmo2768	-	0.119	2.22	0.12	2.41	0.009	-0.94
lmo2769	-	Q8Y3R4	ABC transporter ATP-binding protein	-	0.12	2.81	-	0	-	0
lmo2770	gshAB,gshF	Q8Y3R3	bifunctional glutamate--cysteine ligase/glutathione synthetase	-	0.136	-0.42	0.216	-0.49	0.37	-0.34
lmo2773	-	Q8Y3R0	transcriptional antiterminator	-	0.766	-0.55	0	-3.52	0.374	1.02
lmo2779	ychF	Q926X1	GTP-binding protein EngD	-	0.002	-1.06	0.017	-0.63	0.003	-0.98
lmo2784	-	Q8Y3Q0	transcriptional antiterminator	Yes	0.351	1.61	0.435	-1.2	0.119	2.23
lmo2785	kat	Q8Y3P9	catalase	Yes	0.009	-0.71	0.011	0.25	0.006	-1.03
lmo2788	bvrA	Q8Y3P6	transcription antiterminator	-	0.315	1.37	0.412	-2.18	0	-7.35
lmo2790	parB	Q8Y3P4	partition protein ParB homolg	-	0.369	0.32	0.561	-0.09	0.112	0.29
lmo2791	parA	Q926W7	partition protein, ParA-like protein	-	0.084	-0.24	0.033	-0.56	0.216	-0.27
lmo2792	-	Q8Y3P3	hypothetical protein lmo2792	-	0.001	1.2	0.007	1.23	0.009	0.78
lmo2794	noc	Q8Y3P1	NA-binding protein Spo0J	-	0.43	-1.13	0.476	-0.13	0.658	0.9
lmo2795	-	Q8Y3P0	RpiR family transcription regulator	-	0.917	0.22	0.734	0.82	0.483	1.6
lmo2800	-	Q8Y3N5	dehydrogenase	-	0.485	-1.81	0.543	1.25	0.909	0.25
lmo2802	rsmG	Q8Y3N3	16S rRNA methyltransferase GidB	-	0.013	-0.43	0.278	-0.17	0.038	-0.67
lmo2810	mnmG,gidA	Q8Y3M5	tRNA uridine 5-carboxymethylaminomethyl modification enzyme GidA	-	0.023	0.34	0.027	0.18	0.83	0.03
lmo2811	mnmE,trmE	Q8Y3M4	tRNA modification GTPase TrmE	-	0.001	0.52	0.035	0.72	0.503	0.14
lmo2815	-	Q8Y3M0	3-ketoacyl-ACP reductase	-	0.774	-0.83	-	0	0.38	-1.85
lmo2820	-	Q8Y3L5	amino-terminal domain-containing protein, partial	-	0.257	1.82	0.515	-1.53	-	0
lmo2823	-	Q8Y3L2	sporulation protein SpoOJ	-	0.082	0.28	0.406	-1.85	0.244	2.44
lmo2824	-	Q8Y3L1	D-3-phosphoglycerate dehydrogenase	-	0.196	0.54	0.991	0	0.253	0.67
lmo2825	serC	Q8Y3L0	phosphoserine aminotransferase	-	0.136	3.08	0.003	1.01	0.038	1.07
lmo2827	-	Q8Y3K8	MarR family transcriptional regulator	-	0.467	1.32	0.929	0.22	0.881	-0.37
lmo2829	-	Q8Y3K6	nitroreductase	-	0.031	-1.16	0.012	-2.57	0.811	-0.13
lmo2831	-	Q8Y3K4	phosphoglucomutase	-	0.334	-0.36	0.272	-2.1	0.374	-1.85
lmo2832	-	Q8Y3K3	hypothetical protein lmo2832	-	0.561	1.03	0.524	1.2	0.211	-0.35
lmo2842	-	Q8Y3J3	LacI family transcriptional regulator	-	0.463	-1.27	0.432	-1.32	0.842	0.32
lmo2843	-	Q8Y3J2	hypothetical protein lmo2843	-	0.433	1.22	0.464	-0.12	0.604	0.22
lmo2844	-	Q8Y3J1	hypothetical protein lmo2844	-	0.075	3.28	0	3.59	0.132	2.39
lmo2845	-	Q8Y3J0	MFS transporter	-	0.362	0.15	0.402	0.16	0.884	-0.06
lmo2852	-	Q8Y3I4	hypothetical protein lmo2852	-	0.761	-0.63	0.075	-2.68	0.799	-0.52
lmo2853	-	Q8Y3I3	hypothetical protein lmo2853	-	0.038	-0.72	0.02	-1.15	0.005	-0.5
lmo2854	yidC2	Q8Y3I2	sporulation protein SpoJ	-	0.001	-0.99	0.006	-0.72	0.003	-0.88
lmo2855	rnpA	Q8Y3I1	ribonuclease P	-	0.117	-2.23	0.374	-1.04	0.797	-0.5
